# Supplementary material for: ATLANTIS - Attractor Landscape Analysis Toolbox for Cell Fate Discovery and Reprogramming
Source: Sci Rep. 2018 Feb 23;8:3554. doi: 10.1038/s41598-018-22031-3 (PMC5824948; doi:10.1038/s41598-018-22031-3)
Supplement: Supplementary file 2 — Case Study 1 [file 41598_2018_22031_MOESM2_ESM.xlsx]

## Sheet: Steady State Probabilities
	#	State Order in Trajectory	Associated Cell Fates	BASIN SIZE (ATLANTIS)	BASIN SIZE (BOOLNET)	Probabilities (ATLANTIS)	Cln3	MBF	SBF	Cln1-2	Cdh1	Swi5	Cdc20	Clb5-6	Sic1	Clb1-2	Mcm1
	69	13	Stationary G1 phase	0.86133	0.857422	0.53902	0	0	0	0	1	0	0	0	1	0	0
	101	12	Excited G1 state			0.004259	0	0	0	0	1	1	0	0	1	0	0
	117	11	M phase			0.0027255	0	0	0	0	1	1	1	0	1	0	0
	54	10	M phase			0.0020673	0	0	0	0	0	1	1	0	1	0	1
	56	9	M phase			0.0020703	0	0	0	0	0	1	1	0	1	1	1
	52	8	M phase			0.0020809	0	0	0	0	0	1	1	0	0	1	1
	156	7	M phase			0.0012431	0	0	0	1	0	0	1	1	0	1	1
	908	6	G2 phase			0.0011247	0	1	1	1	0	0	0	1	0	1	1
	905	5	S phase			0.0011276	0	1	1	1	0	0	0	1	0	0	0
	897	4	Excited G1 state			0.0010474	0	1	1	1	0	0	0	0	0	0	0
	965	3	Excited G1 state			0.00070843	0	1	1	1	1	0	0	0	1	0	0
	837	2	Excited G1 state			0.00070765	0	1	1	0	1	0	0	0	1	0	0
	1093	1	Start signal			0.00053956	1	0	0	0	1	0	0	0	1	0	0
	385			0.07373	0.0756836	0.11506	0	0	1	1	0	0	0	0	0	0	0
	581			0.053223	0.0649414	0.083362	0	1	0	0	1	0	0	0	1	0	0
	1			0.003418	0.00341797	0.082584	0	0	0	0	0	0	0	0	0	0	0
	5			0.0043945	0.00439453	0.077631	0	0	0	0	0	0	0	0	1	0	0
	65			0.00048828	0.000488281	0.058251	0	0	0	0	1	0	0	0	0	0	0
	517			0.003418	0.00341797	0.014168	0	1	0	0	0	0	0	0	1	0	0
	453					0.0005413	0	0	1	1	1	0	0	0	1	0	0
	197					0.0005401	0	0	0	1	1	0	0	0	1	0	0
	85					0.00053968	0	0	0	0	1	0	1	0	1	0	0
	325					0.00053961	0	0	1	0	1	0	0	0	1	0	0
	70					0.00053956	0	0	0	0	1	0	0	0	1	0	1
	60					0.00029473	0	0	0	0	0	1	1	1	0	1	1
	613					0.00028493	0	1	0	0	1	1	0	0	1	0	0
	28					0.00027958	0	0	0	0	0	0	1	1	0	1	1
	572					0.00023695	0	1	0	0	0	1	1	1	0	1	1
	522					0.00023658	0	1	0	0	0	0	0	1	0	0	1
	417					0.00022924	0	0	1	1	0	1	0	0	0	0	0
	257					0.00019766	0	0	1	0	0	0	0	0	0	0	0
	129					0.00019702	0	0	0	1	0	0	0	0	0	0	0
	513					0.00019448	0	1	0	0	0	0	0	0	0	0	0
	524					0.00019425	0	1	0	0	0	0	0	1	0	1	1
	521					0.00019388	0	1	0	0	0	0	0	1	0	0	0
	577					0.00014096	0	1	0	0	1	0	0	0	0	0	0
	585					0.00013997	0	1	0	0	1	0	0	1	0	0	0
	396					0.00011626	0	0	1	1	0	0	0	1	0	1	1
	393					0.00011571	0	0	1	1	0	0	0	1	0	0	0
	386					0.00011524	0	0	1	1	0	0	0	0	0	0	1
	401					0.00011518	0	0	1	1	0	0	1	0	0	0	0
	1409					0.00011518	1	0	1	1	0	0	0	0	0	0	0
	435					0.00011513	0	0	1	1	0	1	1	0	0	1	0
	49					0.00011508	0	0	0	0	0	1	1	0	0	0	0
	22					0.00011508	0	0	0	0	0	0	1	0	1	0	1
	146					0.00011507	0	0	0	1	0	0	1	0	0	0	1
	148					0.00011486	0	0	0	1	0	0	1	0	0	1	1
	387					0.00011449	0	0	1	1	0	0	0	0	0	1	0
	901					0.00011366	0	1	1	1	0	0	0	0	1	0	0
	2					0.00011094	0	0	0	0	0	0	0	0	0	0	1
	51					0.0001108	0	0	0	0	0	1	1	0	0	1	0
	773					0.00010626	0	1	1	0	0	0	0	0	1	0	0
	389					9.0753e-05	0	0	1	1	0	0	0	0	1	0	0
	629					8.6466e-05	0	1	0	0	1	1	1	0	1	0	0
	769					8.4258e-05	0	1	1	0	0	0	0	0	0	0	0
	709					8.4153e-05	0	1	0	1	1	0	0	0	1	0	0
	597					8.345e-05	0	1	0	0	1	0	1	0	1	0	0
	582					8.3445e-05	0	1	0	0	1	0	0	0	1	0	1
	1605					8.3445e-05	1	1	0	0	1	0	0	0	1	0	0
	589					8.3215e-05	0	1	0	0	1	0	0	1	1	0	0
	53					8.3041e-05	0	0	0	0	0	1	1	0	1	0	0
	33					8.2982e-05	0	0	0	0	0	1	0	0	0	0	0
	20					8.2963e-05	0	0	0	0	0	0	1	0	0	1	1
	17					8.2667e-05	0	0	0	0	0	0	1	0	0	0	0
	1025					8.2667e-05	1	0	0	0	0	0	0	0	0	0	0
	9					8.2202e-05	0	0	0	0	0	0	0	1	0	0	0
	12					8.2044e-05	0	0	0	0	0	0	0	1	0	1	1
	3					8.187e-05	0	0	0	0	0	0	0	0	0	1	0
	37					7.7891e-05	0	0	0	0	0	1	0	0	1	0	0
	6					7.7865e-05	0	0	0	0	0	0	0	0	1	0	1
	133					7.7795e-05	0	0	0	1	0	0	0	0	1	0	0
	261					7.7729e-05	0	0	1	0	0	0	0	0	1	0	0
	21					7.772e-05	0	0	0	0	0	0	1	0	1	0	0
	1029					7.7709e-05	1	0	0	0	0	0	0	0	1	0	0
	188					6.6753e-05	0	0	0	1	0	1	1	1	0	1	1
	449					6.3763e-05	0	0	1	1	1	0	0	0	0	0	0
	956					6.268e-05	0	1	1	1	0	1	1	1	0	1	1
	906					6.0888e-05	0	1	1	1	0	0	0	1	0	0	1
	833					5.8701e-05	0	1	1	0	1	0	0	0	0	0	0
	113					5.8524e-05	0	0	0	0	1	1	1	0	0	0	0
	97					5.8405e-05	0	0	0	0	1	1	0	0	0	0	0
	193					5.8373e-05	0	0	0	1	1	0	0	0	0	0	0
	969					5.8325e-05	0	1	1	1	1	0	0	1	0	0	0
	321					5.832e-05	0	0	1	0	1	0	0	0	0	0	0
	81					5.8312e-05	0	0	0	0	1	0	1	0	0	0	0
	66					5.8311e-05	0	0	0	0	1	0	0	0	0	0	1
	1089					5.8309e-05	1	0	0	0	1	0	0	0	0	0	0
	73					5.7938e-05	0	0	0	0	1	0	0	1	0	0	0
	10					5.7872e-05	0	0	0	0	0	0	0	1	0	0	1
	77					2.4661e-05	0	0	0	0	1	0	0	1	1	0	0
	525					1.4495e-05	0	1	0	0	0	0	0	1	1	0	0
	645					1.4295e-05	0	1	0	1	0	0	0	0	1	0	0
	565					1.4256e-05	0	1	0	0	0	1	1	0	1	0	0
	549					1.4207e-05	0	1	0	0	0	1	0	0	1	0	0
	533					1.4183e-05	0	1	0	0	0	0	1	0	1	0	0
	518					1.4182e-05	0	1	0	0	0	0	0	0	1	0	1
	1541					1.4182e-05	1	1	0	0	0	0	0	0	1	0	0
	18					7.6287e-06	0	0	0	0	0	0	1	0	0	0	1
	997					6.2657e-06	0	1	1	1	1	1	0	0	1	0	0
	485					5.6296e-06	0	0	1	1	1	1	0	0	1	0	0
	869					4.8438e-06	0	1	1	0	1	1	0	0	1	0	0
	118					4.3695e-06	0	0	0	0	1	1	1	0	1	0	1
	102					4.3689e-06	0	0	0	0	1	1	0	0	1	0	1
	229					4.2658e-06	0	0	0	1	1	1	0	0	1	0	0
	357					4.2649e-06	0	0	1	0	1	1	0	0	1	0	0
	1125					4.2633e-06	1	0	0	0	1	1	0	0	1	0	0
	13					3.695e-06	0	0	0	0	0	0	0	1	1	0	0
	7					3.6563e-06	0	0	0	0	0	0	0	0	1	1	0
	885					2.9045e-06	0	1	1	0	1	1	1	0	1	0	0
	245					2.7289e-06	0	0	0	1	1	1	1	0	1	0	0
	373					2.7284e-06	0	0	1	0	1	1	1	0	1	0	0
	1141					2.7282e-06	1	0	0	0	1	1	1	0	1	0	0
	67					2.6983e-06	0	0	0	0	1	0	0	0	0	1	0
	55					2.4513e-06	0	0	0	0	0	1	1	0	1	1	0
	929					2.3182e-06	0	1	1	1	0	1	0	0	0	0	0
	924					2.255e-06	0	1	1	1	0	0	1	1	0	1	1
	24					2.1749e-06	0	0	0	0	0	0	1	0	1	1	1
	184					2.1689e-06	0	0	0	1	0	1	1	0	1	1	1
	182					2.1633e-06	0	0	0	1	0	1	1	0	1	0	1
	1076					2.081e-06	1	0	0	0	0	1	1	0	0	1	1
	120					2.0717e-06	0	0	0	0	1	1	1	0	1	1	1
	1080					2.0704e-06	1	0	0	0	0	1	1	0	1	1	1
	1078					2.0674e-06	1	0	0	0	0	1	1	0	1	0	1
	180					1.7776e-06	0	0	0	1	0	1	1	0	0	1	1
	780					1.5959e-06	0	1	1	0	0	0	0	1	0	1	1
	777					1.5199e-06	0	1	1	0	0	0	0	1	0	0	0
	421					1.4225e-06	0	0	1	1	0	1	0	0	1	0	0
	649					1.3206e-06	0	1	0	1	0	0	0	1	0	0	0
	652					1.3178e-06	0	1	0	1	0	0	0	1	0	1	1
	938					1.3043e-06	0	1	1	1	0	1	0	1	0	0	1
	1180					1.2444e-06	1	0	0	1	0	0	1	1	0	1	1
	955					1.2292e-06	0	1	1	1	0	1	1	1	0	1	0
	907					1.178e-06	0	1	1	1	0	0	0	1	0	1	0
	933					1.1585e-06	0	1	1	1	0	1	0	0	1	0	0
	940					1.1288e-06	0	1	1	1	0	1	0	1	0	1	1
	921					1.1287e-06	0	1	1	1	0	0	1	1	0	0	0
	1929					1.1277e-06	1	1	1	1	0	0	0	1	0	0	0
	937					1.1276e-06	0	1	1	1	0	1	0	1	0	0	0
	1932					1.1246e-06	1	1	1	1	0	0	0	1	0	1	1
	433					1.0537e-06	0	0	1	1	0	1	1	0	0	0	0
	898					1.0526e-06	0	1	1	1	0	0	0	0	0	0	1
	913					1.0485e-06	0	1	1	1	0	0	1	0	0	0	0
	641					1.0377e-06	0	1	0	1	0	0	0	0	0	0	0
	86					9.6234e-07	0	0	0	0	1	0	1	0	1	0	1
	1921					9.3719e-07	1	1	1	1	0	0	0	0	0	0	0
	961					9.2894e-07	0	1	1	1	1	0	0	0	0	0	0
	973					8.2448e-07	0	1	1	1	1	0	0	1	1	0	0
	945					8.2375e-07	0	1	1	1	0	1	1	0	0	0	0
	1013					7.1711e-07	0	1	1	1	1	1	1	0	1	0	0
	981					7.0917e-07	0	1	1	1	1	0	1	0	1	0	0
	966					7.0914e-07	0	1	1	1	1	0	0	0	1	0	1
	853					7.0848e-07	0	1	1	0	1	0	1	0	1	0	0
	838					7.0835e-07	0	1	1	0	1	0	0	0	1	0	1
	1989					7.0792e-07	1	1	1	1	1	0	0	0	1	0	0
	501					6.495e-07	0	0	1	1	1	1	1	0	1	0	0
	519					6.3957e-07	0	1	0	0	0	0	0	0	1	1	0
	828					5.9479e-07	0	1	1	0	0	1	1	1	0	1	1
	778					5.9245e-07	0	1	1	0	0	0	0	1	0	0	1
	150					5.7313e-07	0	0	0	1	0	0	1	0	1	0	1
	571					5.6246e-07	0	1	0	0	0	1	1	1	0	1	0
	469					5.4187e-07	0	0	1	1	1	0	1	0	1	0	0
	454					5.4184e-07	0	0	1	1	1	0	0	0	1	0	1
	1477					5.4184e-07	1	0	1	1	1	0	0	0	1	0	0
	213					5.4076e-07	0	0	0	1	1	0	1	0	1	0	0
	198					5.4064e-07	0	0	0	1	1	0	0	0	1	0	1
	1221					5.4064e-07	1	0	0	1	1	0	0	0	1	0	0
	341					5.4027e-07	0	0	1	0	1	0	1	0	1	0	0
	1109					5.4022e-07	1	0	0	0	1	0	1	0	1	0	0
	326					5.4015e-07	0	0	1	0	1	0	0	0	1	0	1
	1349					5.4013e-07	1	0	1	0	1	0	0	0	1	0	0
	1094					5.401e-07	1	0	0	0	1	0	0	0	1	0	1
	444					4.8259e-07	0	0	1	1	0	1	1	1	0	1	1
	614					4.5182e-07	0	1	0	0	1	1	0	0	1	0	1
	554					4.3087e-07	0	1	0	0	0	1	0	1	0	0	1
	50					4.1531e-07	0	0	0	0	0	1	1	0	0	0	1
	540					4.146e-07	0	1	0	0	0	0	1	1	0	1	1
	394					3.5924e-07	0	0	1	1	0	0	0	1	0	0	1
	418					3.4537e-07	0	0	1	1	0	1	0	0	0	0	1
	841					3.4128e-07	0	1	1	0	1	0	0	1	0	0	0
	130					3.4059e-07	0	0	0	1	0	0	0	0	0	0	1
	64					3.3274e-07	0	0	0	0	0	1	1	1	1	1	1
	909					3.3192e-07	0	1	1	1	0	0	0	1	1	0	0
	514					3.2645e-07	0	1	0	0	0	0	0	0	0	0	1
	289					3.1235e-07	0	0	1	0	0	1	0	0	0	0	0
	161					3.1141e-07	0	0	0	1	0	1	0	0	0	0	0
	700					3.026e-07	0	1	0	1	0	1	1	1	0	1	1
	650					2.9742e-07	0	1	0	1	0	0	0	1	0	0	1
	1084					2.9503e-07	1	0	0	0	0	1	1	1	0	1	1
	741					2.9131e-07	0	1	0	1	1	1	0	0	1	0	0
	412					2.9022e-07	0	0	1	1	0	0	1	1	0	1	1
	1637					2.8521e-07	1	1	0	0	1	1	0	0	1	0	0
	1052					2.7978e-07	1	0	0	0	0	0	1	1	0	1	1
	481					2.4217e-07	0	0	1	1	1	1	0	0	0	0	0
	1596					2.3696e-07	1	1	0	0	0	1	1	1	0	1	1
	538					2.3683e-07	0	1	0	0	0	0	1	1	0	0	1
	1546					2.3682e-07	1	1	0	0	0	0	0	1	0	0	1
	402					2.3541e-07	0	0	1	1	0	0	1	0	0	0	1
	899					2.348e-07	0	1	1	1	0	0	0	0	0	1	0
	566					2.3421e-07	0	1	0	0	0	1	1	0	1	0	1
	561					2.327e-07	0	1	0	0	0	1	1	0	0	0	0
	947					2.3114e-07	0	1	1	1	0	1	1	0	0	1	0
	388					2.2993e-07	0	0	1	1	0	0	0	0	0	1	1
	1441					2.2947e-07	1	0	1	1	0	1	0	0	0	0	0
	258					2.262e-07	0	0	1	0	0	0	0	0	0	0	1
	179					2.2573e-07	0	0	0	1	0	1	1	0	0	1	0
	307					2.2567e-07	0	0	1	0	0	1	1	0	0	1	0
	556					2.0544e-07	0	1	0	0	0	1	0	1	0	1	1
	523					2.025e-07	0	1	0	0	0	0	0	1	0	1	0
	145					2.0244e-07	0	0	0	1	0	0	1	0	0	0	0
	140					1.9962e-07	0	0	0	1	0	0	0	1	0	1	1
	713					1.9849e-07	0	1	0	1	1	0	0	1	0	0	0
	268					1.9832e-07	0	0	1	0	0	0	0	1	0	1	1
	273					1.9786e-07	0	0	1	0	0	0	1	0	0	0	0
	1281					1.9786e-07	1	0	1	0	0	0	0	0	0	0	0
	265					1.9785e-07	0	0	1	0	0	0	0	1	0	0	0
	137					1.9784e-07	0	0	0	1	0	0	0	1	0	0	0
	1153					1.9721e-07	1	0	0	1	0	0	0	0	0	0	0
	259					1.9638e-07	0	0	1	0	0	0	0	0	0	1	0
	131					1.9637e-07	0	0	0	1	0	0	0	0	0	1	0
	545					1.9605e-07	0	1	0	0	0	1	0	0	0	0	0
	529					1.9468e-07	0	1	0	0	0	0	1	0	0	0	0
	1537					1.9467e-07	1	1	0	0	0	0	0	0	0	0	0
	1548					1.9445e-07	1	1	0	0	0	0	0	1	0	1	1
	553					1.9408e-07	0	1	0	0	0	1	0	1	0	0	0
	537					1.9407e-07	0	1	0	0	0	0	1	1	0	0	0
	1545					1.9407e-07	1	1	0	0	0	0	0	1	0	0	0
	34					1.9328e-07	0	0	0	0	0	1	0	0	0	0	1
	845					1.9152e-07	0	1	1	0	1	0	0	1	1	0	0
	38					1.8466e-07	0	0	0	0	0	1	0	0	1	0	1
	59					1.7955e-07	0	0	0	0	0	1	1	1	0	1	0
	4					1.7267e-07	0	0	0	0	0	0	0	0	0	1	1
	115					1.6828e-07	0	0	0	0	1	1	1	0	0	1	0
	586					1.5084e-07	0	1	0	0	1	0	0	1	0	0	1
	609					1.4584e-07	0	1	0	0	1	1	0	0	0	0	0
	705					1.419e-07	0	1	0	1	1	0	0	0	0	0	0
	625					1.4165e-07	0	1	0	0	1	1	1	0	0	0	0
	593					1.4111e-07	0	1	0	0	1	0	1	0	0	0	0
	578					1.411e-07	0	1	0	0	1	0	0	0	0	0	1
	1601					1.411e-07	1	1	0	0	1	0	0	0	0	0	0
	633					1.4033e-07	0	1	0	0	1	1	1	1	0	0	0
	617					1.4013e-07	0	1	0	0	1	1	0	1	0	0	0
	601					1.4012e-07	0	1	0	0	1	0	1	1	0	0	0
	1609					1.4011e-07	1	1	0	0	1	0	0	1	0	0	0
	622					1.3953e-07	0	1	0	0	1	1	0	1	1	0	1
	618					1.3942e-07	0	1	0	0	1	1	0	1	0	0	1
	574					1.3824e-07	0	1	0	0	0	1	1	1	1	0	1
	119					1.3371e-07	0	0	0	0	1	1	1	0	1	1	0
	526					1.3143e-07	0	1	0	0	0	0	0	1	1	0	1
	419					1.2481e-07	0	0	1	1	0	1	0	0	0	1	0
	457					1.2167e-07	0	0	1	1	1	0	0	1	0	0	0
	395					1.2101e-07	0	0	1	1	0	0	0	1	0	1	0
	425					1.2079e-07	0	0	1	1	0	1	0	1	0	0	0
	403					1.2017e-07	0	0	1	1	0	0	1	0	0	1	0
	404					1.2017e-07	0	0	1	1	0	0	1	0	0	1	1
	443					1.1689e-07	0	0	1	1	0	1	1	1	0	1	0
	817					1.167e-07	0	1	1	0	0	1	1	0	0	0	0
	949					1.164e-07	0	1	1	1	0	1	1	0	1	0	0
	1420					1.1637e-07	1	0	1	1	0	0	0	1	0	1	1
	428					1.1628e-07	0	0	1	1	0	1	0	1	0	1	1
	305					1.1625e-07	0	0	1	0	0	1	1	0	0	0	0
	98					1.1618e-07	0	0	0	0	1	1	0	0	0	0	1
	409					1.1582e-07	0	0	1	1	0	0	1	1	0	0	0
	1417					1.1582e-07	1	0	1	1	0	0	0	1	0	0	0
	1410					1.1536e-07	1	0	1	1	0	0	0	0	0	0	1
	1425					1.1529e-07	1	0	1	1	0	0	1	0	0	0	0
	1459					1.1525e-07	1	0	1	1	0	1	1	0	0	1	0
	1073					1.1519e-07	1	0	0	0	0	1	1	0	0	0	0
	1170					1.1519e-07	1	0	0	1	0	0	1	0	0	0	1
	1046					1.1508e-07	1	0	0	0	0	0	1	0	1	0	1
	1172					1.1497e-07	1	0	0	1	0	0	1	0	0	1	1
	1411					1.1461e-07	1	0	1	1	0	0	0	0	0	1	0
	116					1.1397e-07	0	0	0	0	1	1	1	0	0	1	1
	917					1.1379e-07	0	1	1	1	0	0	1	0	1	0	0
	902					1.1378e-07	0	1	1	1	0	0	0	0	1	0	1
	1925					1.1358e-07	1	1	1	1	0	0	0	0	1	0	0
	770					1.1297e-07	0	1	1	0	0	0	0	0	0	0	1
	1861					1.119e-07	1	1	1	0	1	0	0	0	1	0	0
	819					1.1128e-07	0	1	1	0	0	1	1	0	0	1	0
	1026					1.1105e-07	1	0	0	0	0	0	0	0	0	0	1
	1075					1.1091e-07	1	0	0	0	0	1	1	0	0	1	0
	563					1.1071e-07	0	1	0	0	0	1	1	0	0	1	0
	821					1.0978e-07	0	1	1	0	0	1	1	0	1	0	0
	564					1.0794e-07	0	1	0	0	0	1	1	0	0	1	1
	805					1.0764e-07	0	1	1	0	0	1	0	0	1	0	0
	774					1.0641e-07	0	1	1	0	0	0	0	0	1	0	1
	789					1.0637e-07	0	1	1	0	0	0	1	0	1	0	0
	308					9.6606e-08	0	0	1	0	0	1	1	0	0	1	1
	568					9.6399e-08	0	1	0	0	0	1	1	0	1	1	1
	312					9.5976e-08	0	0	1	0	0	1	1	0	1	1	1
	310					9.5835e-08	0	0	1	0	0	1	1	0	1	0	1
	576					9.5742e-08	0	1	0	0	0	1	1	1	1	1	1
	44					9.5416e-08	0	0	0	0	0	1	0	1	0	1	1
	36					9.4797e-08	0	0	0	0	0	1	0	0	0	1	1
	40					9.4011e-08	0	0	0	0	0	1	0	0	1	1	1
	621					9.2577e-08	0	1	0	0	1	1	0	1	1	0	0
	19					9.0997e-08	0	0	0	0	0	0	1	0	0	1	0
	390					9.0888e-08	0	0	1	1	0	0	0	0	1	0	1
	405					9.0854e-08	0	0	1	1	0	0	1	0	1	0	0
	1413					9.0844e-08	1	0	1	1	0	0	0	0	1	0	0
	757					8.7267e-08	0	1	0	1	1	1	1	0	1	0	0
	35					8.7101e-08	0	0	0	0	0	1	0	0	0	1	0
	437					8.6575e-08	0	0	1	1	0	1	1	0	1	0	0
	1653					8.6552e-08	1	1	0	0	1	1	1	0	1	0	0
	801					8.5933e-08	0	1	1	0	0	1	0	0	0	0	0
	11					8.5864e-08	0	0	0	0	0	0	0	1	0	1	0
	785					8.4343e-08	0	1	1	0	0	0	1	0	0	0	0
	725					8.4242e-08	0	1	0	1	1	0	1	0	1	0	0
	710					8.4237e-08	0	1	0	1	1	0	0	0	1	0	1
	1733					8.4237e-08	1	1	0	1	1	0	0	0	1	0	0
	717					8.4123e-08	0	1	0	1	1	0	0	1	1	0	0
	637					8.408e-08	0	1	0	0	1	1	1	1	1	0	0
	598					8.3553e-08	0	1	0	0	1	0	1	0	1	0	1
	1621					8.3533e-08	1	1	0	0	1	0	1	0	1	0	0
	1606					8.3529e-08	1	1	0	0	1	0	0	0	1	0	1
	570					8.3487e-08	0	1	0	0	0	1	1	1	0	0	1
	590					8.3443e-08	0	1	0	0	1	0	0	1	1	0	1
	605					8.3303e-08	0	1	0	0	1	0	1	1	1	0	0
	1613					8.3298e-08	1	1	0	0	1	0	0	1	1	0	0
	515					8.3244e-08	0	1	0	0	0	0	0	0	0	1	0
	1077					8.3123e-08	1	0	0	0	0	1	1	0	1	0	0
	1057					8.3065e-08	1	0	0	0	0	1	0	0	0	0	0
	1044					8.2967e-08	1	0	0	0	0	0	1	0	0	1	1
	1041					8.275e-08	1	0	0	0	0	0	1	0	0	0	0
	771					8.2507e-08	0	1	1	0	0	0	0	0	0	1	0
	41					8.2298e-08	0	0	0	0	0	1	0	1	0	0	0
	25					8.2285e-08	0	0	0	0	0	0	1	1	0	0	0
	1033					8.2284e-08	1	0	0	0	0	0	0	1	0	0	0
	1036					8.2127e-08	1	0	0	0	0	0	0	1	0	1	1
	1027					8.1952e-08	1	0	0	0	0	0	0	0	0	1	0
	309					8.1165e-08	0	0	1	0	0	1	1	0	1	0	0
	181					8.0586e-08	0	0	0	1	0	1	1	0	1	0	0
	293					7.9322e-08	0	0	1	0	0	1	0	0	1	0	0
	165					7.923e-08	0	0	0	1	0	1	0	0	1	0	0
	134					7.8488e-08	0	0	0	1	0	0	0	0	1	0	1
	1061					7.7969e-08	1	0	0	0	0	1	0	0	1	0	0
	1030					7.7943e-08	1	0	0	0	0	0	0	0	1	0	1
	149					7.7905e-08	0	0	0	1	0	0	1	0	1	0	0
	1157					7.7873e-08	1	0	0	1	0	0	0	0	1	0	0
	262					7.7855e-08	0	0	1	0	0	0	0	0	1	0	1
	277					7.7811e-08	0	0	1	0	0	0	1	0	1	0	0
	1285					7.7803e-08	1	0	1	0	0	0	0	0	1	0	0
	1045					7.7798e-08	1	0	0	0	0	0	1	0	1	0	0
	316					6.9141e-08	0	0	1	0	0	1	1	1	0	1	1
	1212					6.682e-08	1	0	0	1	0	1	1	1	0	1	1
	26					6.5412e-08	0	0	0	0	0	0	1	1	0	0	1
	465					6.383e-08	0	0	1	1	1	0	1	0	0	0	0
	450					6.3829e-08	0	0	1	1	1	0	0	0	0	0	1
	1473					6.3827e-08	1	0	1	1	1	0	0	0	0	0	0
	1980					6.2621e-08	1	1	1	1	0	1	1	1	0	1	1
	82					6.1512e-08	0	0	0	0	1	0	1	0	0	0	1
	922					6.0951e-08	0	1	1	1	0	0	1	1	0	0	1
	1930					6.0891e-08	1	1	1	1	0	0	0	1	0	0	1
	74					6.0617e-08	0	0	0	0	1	0	0	1	0	0	1
	668					5.9093e-08	0	1	0	1	0	0	1	1	0	1	1
	881					5.8976e-08	0	1	1	0	1	1	1	0	0	0	0
	497					5.8932e-08	0	0	1	1	1	1	1	0	0	0	0
	865					5.8868e-08	0	1	1	0	1	1	0	0	0	0	0
	849					5.8762e-08	0	1	1	0	1	0	1	0	0	0	0
	834					5.8761e-08	0	1	1	0	1	0	0	0	0	0	1
	353					5.8653e-08	0	0	1	0	1	1	0	0	0	0	0
	225					5.865e-08	0	0	0	1	1	1	0	0	0	0	0
	369					5.8589e-08	0	0	1	0	1	1	1	0	0	0	0
	1137					5.8583e-08	1	0	0	0	1	1	1	0	0	0	0
	241					5.8528e-08	0	0	0	1	1	1	1	0	0	0	0
	1121					5.8464e-08	1	0	0	0	1	1	0	0	0	0	0
	194					5.8438e-08	0	0	0	1	1	0	0	0	0	0	1
	209					5.8434e-08	0	0	0	1	1	0	1	0	0	0	0
	1217					5.8432e-08	1	0	0	1	1	0	0	0	0	0	0
	1017					5.8423e-08	0	1	1	1	1	1	1	1	0	0	0
	970					5.8409e-08	0	1	1	1	1	0	0	1	0	0	1
	1001					5.8388e-08	0	1	1	1	1	1	0	1	0	0	0
	985					5.8386e-08	0	1	1	1	1	0	1	1	0	0	0
	337					5.8381e-08	0	0	1	0	1	0	1	0	0	0	0
	322					5.838e-08	0	0	1	0	1	0	0	0	0	0	1
	1993					5.838e-08	1	1	1	1	1	0	0	1	0	0	0
	1345					5.8376e-08	1	0	1	0	1	0	0	0	0	0	0
	1105					5.837e-08	1	0	0	0	1	0	1	0	0	0	0
	1090					5.8369e-08	1	0	0	0	1	0	0	0	0	0	1
	266					5.8247e-08	0	0	1	0	0	0	0	1	0	0	1
	138					5.8241e-08	0	0	0	1	0	0	0	1	0	0	1
	201					5.8118e-08	0	0	0	1	1	0	0	1	0	0	0
	121					5.8089e-08	0	0	0	0	1	1	1	1	0	0	0
	42					5.8073e-08	0	0	0	0	0	1	0	1	0	0	1
	329					5.8015e-08	0	0	1	0	1	0	0	1	0	0	0
	105					5.8001e-08	0	0	0	0	1	1	0	1	0	0	0
	89					5.7998e-08	0	0	0	0	1	0	1	1	0	0	0
	1097					5.7996e-08	1	0	0	0	1	0	0	1	0	0	0
	1034					5.793e-08	1	0	0	0	0	0	0	1	0	0	1
	155					5.6372e-08	0	0	0	1	0	0	1	1	0	1	0
	900					5.1516e-08	0	1	1	1	0	0	0	0	0	1	1
	550					4.3238e-08	0	1	0	0	0	1	0	0	1	0	1
	109					3.8657e-08	0	0	0	0	1	1	0	1	1	0	0
	781					3.2821e-08	0	1	1	0	0	0	0	1	1	0	0
	461					2.5479e-08	0	0	1	1	1	0	0	1	1	0	0
	125					2.5213e-08	0	0	0	0	1	1	1	1	1	0	0
	205					2.4712e-08	0	0	0	1	1	0	0	1	1	0	0
	333					2.4692e-08	0	0	1	0	1	0	0	1	1	0	0
	93					2.4688e-08	0	0	0	0	1	0	1	1	1	0	0
	78					2.4686e-08	0	0	0	0	1	0	0	1	1	0	1
	1101					2.4686e-08	1	0	0	0	1	0	0	1	1	0	0
	534					1.9661e-08	0	1	0	0	0	0	1	0	1	0	1
	1797					1.8388e-08	1	1	1	0	0	0	0	0	1	0	0
	677					1.535e-08	0	1	0	1	0	1	0	0	1	0	0
	653					1.4841e-08	0	1	0	1	0	0	0	1	1	0	0
	567					1.4572e-08	0	1	0	0	0	1	1	0	1	1	0
	541					1.451e-08	0	1	0	0	0	0	1	1	1	0	0
	1549					1.451e-08	1	1	0	0	0	0	0	1	1	0	0
	693					1.4383e-08	0	1	0	1	0	1	1	0	1	0	0
	573					1.4332e-08	0	1	0	0	0	1	1	1	1	0	0
	557					1.4313e-08	0	1	0	0	0	1	0	1	1	0	0
	661					1.431e-08	0	1	0	1	0	0	1	0	1	0	0
	646					1.431e-08	0	1	0	1	0	0	0	0	1	0	1
	1669					1.431e-08	1	1	0	1	0	0	0	0	1	0	0
	1589					1.427e-08	1	1	0	0	0	1	1	0	1	0	0
	1573					1.4222e-08	1	1	0	0	0	1	0	0	1	0	0
	1557					1.4197e-08	1	1	0	0	0	0	1	0	1	0	0
	1542					1.4196e-08	1	1	0	0	0	0	0	0	1	0	1
	124					1.3347e-08	0	0	0	0	1	1	1	1	0	1	1
	284					1.3086e-08	0	0	1	0	0	0	1	1	0	1	1
	27					1.2753e-08	0	0	0	0	0	0	1	1	0	1	0
	636					1.0968e-08	0	1	0	0	1	1	1	1	0	1	1
	58					1.0905e-08	0	0	0	0	0	1	1	1	0	0	1
	154					1.0208e-08	0	0	0	1	0	0	1	1	0	0	1
	397					1.0094e-08	0	0	1	1	0	0	0	1	1	0	0
	71					1.0024e-08	0	0	0	0	1	0	0	0	1	1	0
	391					9.4842e-09	0	0	1	1	0	0	0	0	1	1	0
	103					9.0337e-09	0	0	0	0	1	1	0	0	1	1	0
	516					9.0029e-09	0	1	0	0	0	0	0	0	0	1	1
	528					8.963e-09	0	1	0	0	0	0	0	1	1	1	1
	588					8.7658e-09	0	1	0	0	1	0	0	1	0	1	1
	451					8.0099e-09	0	0	1	1	1	0	0	0	0	1	0
	1042					7.6298e-09	1	0	0	0	0	0	1	0	0	0	1
	436					6.9374e-09	0	0	1	1	0	1	1	0	0	1	1
	114					6.7915e-09	0	0	0	0	1	1	1	0	0	0	1
	998					6.6568e-09	0	1	1	1	1	1	0	0	1	0	1
	587					6.5356e-09	0	1	0	0	1	0	0	1	0	1	0
	177					6.4926e-09	0	0	0	1	0	1	1	0	0	0	0
	14					6.488e-09	0	0	0	0	0	0	0	1	1	0	1
	439					6.3844e-09	0	0	1	1	0	1	1	0	1	1	0
	2021					6.2604e-09	1	1	1	1	1	1	0	0	1	0	0
	23					6.0284e-09	0	0	0	0	0	0	1	0	1	1	0
	178					5.7581e-09	0	0	0	1	0	1	1	0	0	0	1
	486					5.7432e-09	0	0	1	1	1	1	0	0	1	0	1
	132					5.7131e-09	0	0	0	1	0	0	0	0	0	1	1
	147					5.6358e-09	0	0	0	1	0	0	1	0	0	1	0
	1509					5.6352e-09	1	0	1	1	1	1	0	0	1	0	0
	499					5.5e-09	0	0	1	1	1	1	1	0	0	1	0
	57					5.4199e-09	0	0	0	0	0	1	1	1	0	0	0
	278					5.4087e-09	0	0	1	0	0	0	1	0	1	0	1
	870					5.2883e-09	0	1	1	0	1	1	0	0	1	0	1
	210					5.2851e-09	0	0	0	1	1	0	1	0	0	0	1
	658					5.2263e-09	0	1	0	1	0	0	1	0	0	0	1
	660					5.2149e-09	0	1	0	1	0	0	1	0	0	1	1
	30					5.1297e-09	0	0	0	0	0	0	1	1	1	0	1
	930					4.9565e-09	0	1	1	1	0	1	0	0	0	0	1
	775					4.9487e-09	0	1	1	0	0	0	0	0	1	1	0
	1793					4.9016e-09	1	1	1	0	0	0	0	0	0	0	0
	903					4.8551e-09	0	1	1	1	0	0	0	0	1	1	0
	630					4.6187e-09	0	1	0	0	1	1	1	0	1	0	1
	246					4.5709e-09	0	0	0	1	1	1	1	0	1	0	1
	230					4.3759e-09	0	0	0	1	1	1	0	0	1	0	1
	358					4.3748e-09	0	0	1	0	1	1	0	0	1	0	1
	1126					4.3733e-09	1	0	0	0	1	1	0	0	1	0	1
	1142					4.3699e-09	1	0	0	0	1	1	1	0	1	0	1
	1253					4.27e-09	1	0	0	1	1	1	0	0	1	0	0
	1381					4.269e-09	1	0	1	0	1	1	0	0	1	0	0
	993					4.0345e-09	0	1	1	1	1	1	0	0	0	0	0
	276					3.9607e-09	0	0	1	0	0	0	1	0	0	1	1
	631					3.9403e-09	0	1	0	0	1	1	1	0	1	1	0
	532					3.8655e-09	0	1	0	0	0	0	1	0	0	1	1
	16					3.7949e-09	0	0	0	0	0	0	0	1	1	1	1
	8					3.7688e-09	0	0	0	0	0	0	0	0	1	1	1
	192					3.7622e-09	0	0	0	1	0	1	1	1	1	1	1
	84					3.7459e-09	0	0	0	0	1	0	1	0	0	1	1
	76					3.7185e-09	0	0	0	0	1	0	0	1	0	1	1
	141					3.7086e-09	0	0	0	1	0	0	0	1	1	0	0
	269					3.7055e-09	0	0	1	0	0	0	0	1	1	0	0
	29					3.6991e-09	0	0	0	0	0	0	1	1	1	0	0
	1037					3.6987e-09	1	0	0	0	0	0	0	1	1	0	0
	39					3.6903e-09	0	0	0	0	0	1	0	0	1	1	0
	135					3.6694e-09	0	0	0	1	0	0	0	0	1	1	0
	263					3.6658e-09	0	0	1	0	0	0	0	0	1	1	0
	1031					3.66e-09	1	0	0	0	0	0	0	0	1	1	0
	45					3.6172e-09	0	0	0	0	0	1	0	1	1	0	0
	61					3.5622e-09	0	0	0	0	0	1	1	1	1	0	0
	187					3.3136e-09	0	0	0	1	0	1	1	1	0	1	0
	172					3.1727e-09	0	0	0	1	0	1	0	1	0	1	1
	953					2.9933e-09	0	1	1	1	0	1	1	1	0	0	0
	948					2.9837e-09	0	1	1	1	0	1	1	0	0	1	1
	186					2.9723e-09	0	0	0	1	0	1	1	1	0	0	1
	796					2.9487e-09	0	1	1	0	0	0	1	1	0	1	1
	1857					2.7999e-09	1	1	1	0	1	0	0	0	0	0	0
	971					2.7729e-09	0	1	1	1	1	0	0	1	0	1	0
	1269					2.7316e-09	1	0	0	1	1	1	1	0	1	0	0
	1397					2.731e-09	1	0	1	0	1	1	1	0	1	0	0
	835					2.7115e-09	0	1	1	0	1	0	0	0	0	1	0
	195					2.709e-09	0	0	0	1	1	0	0	0	0	1	0
	99					2.709e-09	0	0	0	0	1	1	0	0	0	1	0
	83					2.7089e-09	0	0	0	0	1	0	1	0	0	1	0
	75					2.7077e-09	0	0	0	0	1	0	0	1	0	1	0
	323					2.7065e-09	0	0	1	0	1	0	0	0	0	1	0
	68					2.7051e-09	0	0	0	0	1	0	0	0	0	1	1
	579					2.7023e-09	0	1	0	0	1	0	0	0	0	1	0
	1091					2.701e-09	1	0	0	0	1	0	0	0	0	1	0
	183					2.5563e-09	0	0	0	1	0	1	1	0	1	1	0
	1079					2.4518e-09	1	0	0	0	0	1	1	0	1	1	0
	827					2.4189e-09	0	1	1	0	0	1	1	1	0	1	0
	152					2.3192e-09	0	0	0	1	0	0	1	0	1	1	1
	810					2.2252e-09	0	1	1	0	0	1	0	1	0	0	1
	934					2.2236e-09	0	1	1	1	0	1	0	0	1	0	1
	673					2.1995e-09	0	1	0	1	0	1	0	0	0	0	0
	1048					2.175e-09	1	0	0	0	0	0	1	0	1	1	1
	248					2.1701e-09	0	0	0	1	1	1	1	0	1	1	1
	1208					2.1691e-09	1	0	0	1	0	1	1	0	1	1	1
	1206					2.1634e-09	1	0	0	1	0	1	1	0	1	0	1
	1953					2.0989e-09	1	1	1	1	0	1	0	0	0	0	0
	88					2.0831e-09	0	0	0	0	1	0	1	0	1	1	1
	1144					2.0718e-09	1	0	0	0	1	1	1	0	1	1	1
	214					1.9181e-09	0	0	0	1	1	0	1	0	1	0	1
	699					1.7911e-09	0	1	0	1	0	1	1	1	0	1	0
	1204					1.7786e-09	1	0	0	1	0	1	1	0	0	1	1
	682					1.7337e-09	0	1	0	1	0	1	0	1	0	0	1
	812					1.625e-09	0	1	1	0	0	1	0	1	0	1	1
	426					1.613e-09	0	0	1	1	0	1	0	1	0	0	1
	779					1.5912e-09	0	1	1	0	0	0	0	1	0	1	0
	954					1.5389e-09	0	1	1	1	0	1	1	1	0	0	1
	793					1.5214e-09	0	1	1	0	0	0	1	1	0	0	0
	809					1.5204e-09	0	1	1	0	0	1	0	1	0	0	0
	422					1.4734e-09	0	0	1	1	0	1	0	0	1	0	1
	1445					1.4239e-09	1	0	1	1	0	1	0	0	1	0	0
	651					1.3798e-09	0	1	0	1	0	0	0	1	0	1	0
	684					1.3332e-09	0	1	0	1	0	1	0	1	0	1	1
	1804					1.3315e-09	1	1	1	0	0	0	0	1	0	1	1
	665					1.3219e-09	0	1	0	1	0	0	1	1	0	0	0
	1673					1.3218e-09	1	1	0	1	0	0	0	1	0	0	0
	1005					1.321e-09	0	1	1	1	1	1	0	1	1	0	0
	681					1.3208e-09	0	1	0	1	0	1	0	1	0	0	0
	1676					1.3191e-09	1	1	0	1	0	0	0	1	0	1	1
	530					1.3123e-09	0	1	0	0	0	0	1	0	0	0	1
	1962					1.3043e-09	1	1	1	1	0	1	0	1	0	0	1
	914					1.2951e-09	0	1	1	1	0	0	1	0	0	0	1
	923					1.292e-09	0	1	1	1	0	0	1	1	0	1	0
	1801					1.2558e-09	1	1	1	0	0	0	0	1	0	0	0
	939					1.2329e-09	0	1	1	1	0	1	0	1	0	1	0
	1979					1.2293e-09	1	1	1	1	0	1	1	1	0	1	0
	1948					1.1809e-09	1	1	1	1	0	0	1	1	0	1	1
	642					1.1798e-09	0	1	0	1	0	0	0	0	0	0	1
	1931					1.1781e-09	1	1	1	1	0	0	0	1	0	1	0
	1957					1.1571e-09	1	1	1	1	0	1	0	0	1	0	0
	575					1.148e-09	0	1	0	0	0	1	1	1	1	1	0
	1945					1.1288e-09	1	1	1	1	0	0	1	1	0	0	0
	1964					1.1287e-09	1	1	1	1	0	1	0	1	0	1	1
	1961					1.1277e-09	1	1	1	1	0	1	0	1	0	0	0
	941					1.0719e-09	0	1	1	1	0	1	0	1	1	0	0
	558					1.061e-09	0	1	0	0	0	1	0	1	1	0	1
	1457					1.0547e-09	1	0	1	1	0	1	1	0	0	0	0
	657					1.039e-09	0	1	0	1	0	0	1	0	0	0	0
	1665					1.0336e-09	1	1	0	1	0	0	0	0	0	0	0
	527					1.0246e-09	0	1	0	0	0	0	0	1	1	1	0
	1110					9.629e-10	1	0	0	0	1	0	1	0	1	0	1
	1922					9.4222e-10	1	1	1	1	0	0	0	0	0	0	1
	1937					9.3817e-10	1	1	1	1	0	0	1	0	0	0	0
	977					9.2991e-10	0	1	1	1	1	0	1	0	0	0	0
	962					9.2988e-10	0	1	1	1	1	0	0	0	0	0	1
	1009					9.2599e-10	0	1	1	1	1	1	1	0	0	0	0
	32					9.2053e-10	0	0	0	0	0	0	1	1	1	1	1
	1021					8.8681e-10	0	1	1	1	1	1	1	1	1	0	0
	689					8.4717e-10	0	1	0	1	0	1	1	0	0	0	0
	974					8.2565e-10	0	1	1	1	1	0	0	1	1	0	1
	989					8.2546e-10	0	1	1	1	1	0	1	1	1	0	0
	1997					8.2506e-10	1	1	1	1	1	0	0	1	1	0	0
	1969					8.2287e-10	1	1	1	1	0	1	1	0	0	0	0
	583					8.1728e-10	0	1	0	0	1	0	0	0	1	1	0
	1985					8.126e-10	1	1	1	1	1	0	0	0	0	0	0
	546					7.1843e-10	0	1	0	0	0	1	0	0	0	0	1
	2037					7.144e-10	1	1	1	1	1	1	1	0	1	0	0
	982					7.0987e-10	0	1	1	1	1	0	1	0	1	0	1
	854					7.0907e-10	0	1	1	0	1	0	1	0	1	0	1
	2005					7.0866e-10	1	1	1	1	1	0	1	0	1	0	0
	1990					7.0863e-10	1	1	1	1	1	0	0	0	1	0	1
	569					6.9722e-10	0	1	0	0	0	1	1	1	0	0	0
	274					6.8912e-10	0	0	1	0	0	0	1	0	0	0	1
	1525					6.5015e-10	1	0	1	1	1	1	1	0	1	0	0
	647					6.4506e-10	0	1	0	1	0	0	0	0	1	1	0
	535					6.412e-10	0	1	0	0	0	0	1	0	1	1	0
	520					6.4065e-10	0	1	0	0	0	0	0	0	1	1	1
	551					6.4022e-10	0	1	0	0	0	1	0	0	1	1	0
	1543					6.4021e-10	1	1	0	0	0	0	0	0	1	1	0
	910					6.173e-10	0	1	1	1	0	0	0	1	1	0	1
	794					5.9305e-10	0	1	1	0	0	0	1	1	0	0	1
	1174					5.7359e-10	1	0	0	1	0	0	1	0	1	0	1
	1595					5.6301e-10	1	1	0	0	0	1	1	1	0	1	0
	342					5.6027e-10	0	0	1	0	1	0	1	0	1	0	1
	950					5.582e-10	0	1	1	1	0	1	1	0	1	0	1
	162					5.4314e-10	0	0	0	1	0	1	0	0	0	0	1
	470					5.4298e-10	0	0	1	1	1	0	1	0	1	0	1
	1493					5.4241e-10	1	0	1	1	1	0	1	0	1	0	0
	1478					5.4238e-10	1	0	1	1	1	0	0	0	1	0	1
	1237					5.413e-10	1	0	0	1	1	0	1	0	1	0	0
	1222					5.4118e-10	1	0	0	1	1	0	0	0	1	0	1
	1365					5.4079e-10	1	0	1	0	1	0	1	0	1	0	0
	1350					5.4067e-10	1	0	1	0	1	0	0	0	1	0	1
	290					5.3878e-10	0	0	1	0	0	1	0	0	0	0	1
	1893					4.9403e-10	1	1	1	0	1	1	0	0	1	0	0
	1468					4.829e-10	1	0	1	1	0	1	1	1	0	1	1
	311					4.8168e-10	0	0	1	0	0	1	1	0	1	1	0
	635					4.7594e-10	0	1	0	0	1	1	1	1	0	1	0
	406					4.6353e-10	0	0	1	1	0	0	1	0	1	0	1
	742					4.5876e-10	0	1	0	1	1	1	0	0	1	0	1
	1002					4.5621e-10	0	1	1	1	1	1	0	1	0	0	1
	1638					4.5227e-10	1	1	0	0	1	1	0	0	1	0	1
	1578					4.313e-10	1	1	0	0	0	1	0	1	0	0	1
	610					4.2985e-10	0	1	0	0	1	1	0	0	0	0	1
	1074					4.1535e-10	1	0	0	0	0	1	1	0	0	0	1
	63					4.144e-10	0	0	0	0	0	1	1	1	1	1	0
	823					4.0978e-10	0	1	1	0	0	1	1	0	1	1	0
	260					3.9882e-10	0	0	1	0	0	0	0	0	0	1	1
	842					3.6575e-10	0	1	1	0	1	0	0	1	0	0	1
	410					3.654e-10	0	0	1	1	0	0	1	1	0	0	1
	959					3.6433e-10	0	1	1	1	0	1	1	1	1	1	0
	1418					3.596e-10	1	0	1	1	0	0	0	1	0	0	1
	420					3.5142e-10	0	0	1	1	0	1	0	0	0	1	1
	1442					3.4572e-10	1	0	1	1	0	1	0	0	0	0	1
	889					3.4212e-10	0	1	1	0	1	1	1	1	0	0	0
	1006					3.42e-10	0	1	1	1	1	1	0	1	1	0	1
	873					3.4166e-10	0	1	1	0	1	1	0	1	0	0	0
	857					3.4164e-10	0	1	1	0	1	0	1	1	0	0	0
	1154					3.4093e-10	1	0	0	1	0	0	0	0	0	0	1
	1088					3.3298e-10	1	0	0	0	0	1	1	1	1	1	1
	925					3.3227e-10	0	1	1	1	0	0	1	1	1	0	0
	1933					3.3215e-10	1	1	1	1	0	0	0	1	1	0	0
	1538					3.2677e-10	1	1	0	0	0	0	0	0	0	0	1
	15					3.2386e-10	0	0	0	0	0	0	0	1	1	1	0
	374					3.2138e-10	0	0	1	0	1	1	1	0	1	0	1
	1852					3.1271e-10	1	1	1	0	0	1	1	1	0	1	1
	1313					3.1266e-10	1	0	1	0	0	1	0	0	0	0	0
	1185					3.1172e-10	1	0	0	1	0	1	0	0	0	0	0
	1802					3.1079e-10	1	1	1	0	0	0	0	1	0	0	1
	482					3.0568e-10	0	0	1	1	1	1	0	0	0	0	1
	931					3.0276e-10	0	1	1	1	0	1	0	0	0	1	0
	1724					3.0261e-10	1	1	0	1	0	1	1	1	0	1	1
	666					2.9819e-10	0	1	0	1	0	0	1	1	0	0	1
	1674					2.9772e-10	1	1	0	1	0	0	0	1	0	0	1
	822					2.9324e-10	0	1	1	0	0	1	1	0	1	0	1
	1765					2.916e-10	1	1	0	1	1	1	0	0	1	0	0
	315					2.8611e-10	0	0	1	0	0	1	1	1	0	1	0
	878					2.7979e-10	0	1	1	0	1	1	0	1	1	0	1
	874					2.7967e-10	0	1	1	0	1	1	0	1	0	0	1
	958					2.7794e-10	0	1	1	1	0	1	1	1	1	0	1
	830					2.7716e-10	0	1	1	0	0	1	1	1	1	0	1
	542					2.7027e-10	0	1	0	0	0	0	1	1	1	0	1
	782					2.6995e-10	0	1	1	0	0	0	0	1	1	0	1
	960					2.6675e-10	0	1	1	1	0	1	1	1	1	1	1
	62					2.5229e-10	0	0	0	0	0	1	1	1	1	0	1
	915					2.4619e-10	0	1	1	1	0	0	1	0	0	1	0
	1505					2.4241e-10	1	0	1	1	1	1	0	0	0	0	0
	694					2.3913e-10	0	1	0	1	0	1	1	0	1	0	1
	772					2.387e-10	0	1	1	0	0	0	0	0	0	1	1
	539					2.3823e-10	0	1	0	0	0	0	1	1	0	1	0
	1562					2.3706e-10	1	1	0	0	0	0	1	1	0	0	1
	1585					2.3292e-10	1	1	0	0	0	1	1	0	0	0	0
	1590					2.3238e-10	1	1	0	0	0	1	1	0	1	0	1
	691					2.3117e-10	0	1	0	1	0	1	1	0	0	1	0
	1412					2.3015e-10	1	0	1	1	0	0	0	0	0	1	1
	555					2.2846e-10	0	1	0	0	0	1	0	1	0	1	0
	1564					2.2753e-10	1	1	0	0	0	0	1	1	0	1	1
	1282					2.2642e-10	1	0	1	0	0	0	0	0	0	0	1
	441					2.2608e-10	0	0	1	1	0	1	1	1	0	0	0
	1203					2.2595e-10	1	0	0	1	0	1	1	0	0	1	0
	1331					2.2589e-10	1	0	1	0	0	1	1	0	0	1	0
	877					2.244e-10	0	1	1	0	1	1	0	1	1	0	0
	434					2.2433e-10	0	0	1	1	0	1	1	0	0	0	1
	911					2.233e-10	0	1	1	1	0	0	0	1	1	1	0
	916					2.1915e-10	0	1	1	1	0	0	1	0	0	1	1
	1019					2.1872e-10	0	1	1	1	1	1	1	1	0	1	0
	1909					2.1461e-10	1	1	1	0	1	1	1	0	1	0	0
	291					2.1191e-10	0	0	1	0	0	1	0	0	0	1	0
	163					2.1179e-10	0	0	0	1	0	1	0	0	0	1	0
	714					2.0945e-10	0	1	0	1	1	0	0	1	0	0	1
	643					2.0764e-10	0	1	0	1	0	0	0	0	0	1	0
	275					2.0733e-10	0	0	1	0	0	0	1	0	0	1	0
	139					2.0688e-10	0	0	0	1	0	0	0	1	0	1	0
	267					2.0682e-10	0	0	1	0	0	0	0	1	0	1	0
	1580					2.0563e-10	1	1	0	0	0	1	0	1	0	1	1
	297					2.0304e-10	0	0	1	0	0	1	0	1	0	0	0
	169					2.0301e-10	0	0	0	1	0	1	0	1	0	0	0
	106					2.0271e-10	0	0	0	0	1	1	0	1	0	0	1
	1547					2.0271e-10	1	1	0	0	0	0	0	1	0	1	0
	1169					2.0264e-10	1	0	0	1	0	0	1	0	0	0	0
	300					2.0146e-10	0	0	1	0	0	1	0	1	0	1	1
	802					2.0021e-10	0	1	1	0	0	1	0	0	0	0	1
	1164					1.9982e-10	1	0	0	1	0	0	0	1	0	1	1
	438					1.9955e-10	0	0	1	1	0	1	1	0	1	0	1
	761					1.9895e-10	0	1	0	1	1	1	1	1	0	0	0
	745					1.9871e-10	0	1	0	1	1	1	0	1	0	0	0
	729					1.987e-10	0	1	0	1	1	0	1	1	0	0	0
	1737					1.9869e-10	1	1	0	1	1	0	0	1	0	0	0
	1292					1.9851e-10	1	0	1	0	0	0	0	1	0	1	1
	153					1.9843e-10	0	0	0	1	0	0	1	1	0	0	0
	1297					1.9805e-10	1	0	1	0	0	0	1	0	0	0	0
	281					1.9805e-10	0	0	1	0	0	0	1	1	0	0	0
	1289					1.9804e-10	1	0	1	0	0	0	0	1	0	0	0
	1161					1.9803e-10	1	0	0	1	0	0	0	1	0	0	0
	1283					1.9657e-10	1	0	1	0	0	0	0	0	0	1	0
	1155					1.9656e-10	1	0	0	1	0	0	0	0	0	1	0
	1569					1.9624e-10	1	1	0	0	0	1	0	0	0	0	0
	440					1.9568e-10	0	0	1	1	0	1	1	0	1	1	1
	1553					1.9487e-10	1	1	0	0	0	0	1	0	0	0	0
	832					1.9443e-10	0	1	1	0	0	1	1	1	1	1	1
	1577					1.9428e-10	1	1	0	0	0	1	0	1	0	0	0
	1561					1.9427e-10	1	1	0	0	0	0	1	1	0	0	0
	893					1.9381e-10	0	1	1	0	1	1	1	1	1	0	0
	1058					1.9347e-10	1	0	0	0	0	1	0	0	0	0	1
	846					1.92e-10	0	1	1	0	1	0	0	1	1	0	1
	861					1.9172e-10	0	1	1	0	1	0	1	1	1	0	0
	166					1.9042e-10	0	0	0	1	0	1	0	0	1	0	1
	1062					1.8476e-10	1	0	0	0	0	1	0	0	1	0	1
	638					1.8118e-10	0	1	0	0	1	1	1	1	1	0	1
	110					1.8089e-10	0	0	0	0	1	1	0	1	1	0	1
	806					1.7976e-10	0	1	1	0	0	1	0	0	1	0	1
	1083					1.7973e-10	1	0	0	0	0	1	1	1	0	1	0
	820					1.7968e-10	0	1	1	0	0	1	1	0	0	1	1
	1436					1.7834e-10	1	0	1	1	0	0	1	1	0	1	1
	243					1.7383e-10	0	0	0	1	1	1	1	0	0	1	0
	371					1.736e-10	0	0	1	0	1	1	1	0	0	1	0
	1028					1.7284e-10	1	0	0	0	0	0	0	0	0	1	1
	627					1.7218e-10	0	1	0	0	1	1	1	0	0	1	0
	123					1.7181e-10	0	0	0	0	1	1	1	1	0	1	0
	883					1.6903e-10	0	1	1	0	1	1	1	0	0	1	0
	826					1.6879e-10	0	1	1	0	0	1	1	1	0	0	1
	1139					1.6845e-10	1	0	0	0	1	1	1	0	0	1	0
	634					1.6606e-10	0	1	0	0	1	1	1	1	0	0	1
	1865					1.5196e-10	1	1	1	0	1	0	0	1	0	0	0
	1610					1.5099e-10	1	1	0	0	1	0	0	1	0	0	1
	602					1.5098e-10	0	1	0	0	1	0	1	1	0	0	1
	737					1.4945e-10	0	1	0	1	1	1	0	0	0	0	0
	1633					1.4598e-10	1	1	0	0	1	1	0	0	0	0	0
	562					1.4384e-10	0	1	0	0	0	1	1	0	0	0	1
	753					1.4248e-10	0	1	0	1	1	1	1	0	0	0	0
	721					1.4205e-10	0	1	0	1	1	0	1	0	0	0	0
	706					1.4205e-10	0	1	0	1	1	0	0	0	0	0	1
	1729					1.4204e-10	1	1	0	1	1	0	0	0	0	0	0
	1649					1.4179e-10	1	1	0	0	1	1	1	0	0	0	0
	594					1.4142e-10	0	1	0	0	1	0	1	0	0	0	1
	1617					1.4124e-10	1	1	0	0	1	0	1	0	0	0	0
	1602					1.4124e-10	1	1	0	0	1	0	0	0	0	0	1
	1657					1.4048e-10	1	1	0	0	1	1	1	1	0	0	0
	1641					1.4027e-10	1	1	0	0	1	1	0	1	0	0	0
	1625					1.4026e-10	1	1	0	0	1	0	1	1	0	0	0
	746					1.4002e-10	0	1	0	1	1	1	0	1	0	0	1
	750					1.4001e-10	0	1	0	1	1	1	0	1	1	0	1
	887					1.3981e-10	0	1	1	0	1	1	1	0	1	1	0
	1646					1.3967e-10	1	1	0	0	1	1	0	1	1	0	1
	1642					1.3956e-10	1	1	0	0	1	1	0	1	0	0	1
	702					1.3865e-10	0	1	0	1	0	1	1	1	1	0	1
	1598					1.3838e-10	1	1	0	0	0	1	1	1	1	0	1
	411					1.3465e-10	0	0	1	1	0	0	1	1	0	1	0
	247					1.3397e-10	0	0	0	1	1	1	1	0	1	1	0
	1143					1.3384e-10	1	0	0	0	1	1	1	0	1	1	0
	886					1.3361e-10	0	1	1	0	1	1	1	0	1	0	1
	654					1.3218e-10	0	1	0	1	0	0	0	1	1	0	1
	375					1.3187e-10	0	0	1	0	1	1	1	0	1	1	0
	158					1.3184e-10	0	0	0	1	0	0	1	1	1	0	1
	1550					1.3156e-10	1	1	0	0	0	0	0	1	1	0	1
	489					1.2986e-10	0	0	1	1	1	1	0	1	0	0	0
	942					1.2732e-10	0	1	1	1	0	1	0	1	1	0	1
	427					1.2645e-10	0	0	1	1	0	1	0	1	0	1	0
	1426					1.2592e-10	1	0	1	1	0	0	1	0	0	0	1
	1923					1.2512e-10	1	1	1	1	0	0	0	0	0	1	0
	1443					1.2493e-10	1	0	1	1	0	1	0	0	0	1	0
	458					1.2443e-10	0	0	1	1	1	0	0	1	0	0	1
	912					1.2382e-10	0	1	1	1	0	0	0	1	1	1	1
	244					1.2262e-10	0	0	0	1	1	1	1	0	0	1	1
	473					1.2179e-10	0	0	1	1	1	0	1	1	0	0	0
	1481					1.2179e-10	1	0	1	1	1	0	0	1	0	0	0
	951					1.2164e-10	0	1	1	1	0	1	1	0	1	1	0
	1419					1.2113e-10	1	0	1	1	0	0	0	1	0	1	0
	1449					1.2091e-10	1	0	1	1	0	1	0	1	0	0	0
	1971					1.2082e-10	1	1	1	1	0	1	1	0	0	1	0
	1427					1.2028e-10	1	0	1	1	0	0	1	0	0	1	0
	918					1.198e-10	0	1	1	1	0	0	1	0	1	0	1
	866					1.1737e-10	0	1	1	0	1	1	0	0	0	0	1
	1467					1.1701e-10	1	0	1	1	0	1	1	1	0	1	0
	505					1.1663e-10	0	0	1	1	1	1	1	1	0	0	0
	226					1.1654e-10	0	0	0	1	1	1	0	0	0	0	1
	354					1.1649e-10	0	0	1	0	1	1	0	0	0	0	1
	1452					1.164e-10	1	0	1	1	0	1	0	1	0	1	1
	1329					1.1637e-10	1	0	1	0	0	1	1	0	0	0	0
	1973					1.1632e-10	1	1	1	1	0	1	1	0	1	0	0
	1122					1.1629e-10	1	0	0	0	1	1	0	0	0	0	1
	957					1.1627e-10	0	1	1	1	0	1	1	1	1	0	0
	1433					1.1594e-10	1	0	1	1	0	0	1	1	0	0	0
	786					1.1398e-10	0	1	1	0	0	0	1	0	0	0	1
	1140					1.1398e-10	1	0	0	0	1	1	1	0	0	1	1
	1941					1.137e-10	1	1	1	1	0	0	1	0	1	0	0
	1926					1.1369e-10	1	1	1	1	0	0	0	0	1	0	1
	1877					1.1202e-10	1	1	1	0	1	0	1	0	1	0	0
	1862					1.1201e-10	1	1	1	0	1	0	0	0	1	0	1
	1587					1.1081e-10	1	1	0	0	0	1	1	0	0	1	0
	790					1.0701e-10	0	1	1	0	0	0	1	0	1	0	1
	1588					1.0582e-10	1	1	0	0	0	1	1	0	0	1	1
	104					1.0563e-10	0	0	0	0	1	1	0	0	1	1	1
	128					1.0507e-10	0	0	0	0	1	1	1	1	1	1	1
	536					1.0168e-10	0	1	0	0	0	0	1	0	1	1	1
	696					1.0088e-10	0	1	0	1	0	1	1	0	1	1	1
	280					1.0082e-10	0	0	1	0	0	0	1	0	1	1	1
	168					9.8489e-11	0	0	0	1	0	1	0	0	1	1	1
	294					9.6638e-11	0	0	1	0	0	1	0	0	1	0	1
	632					9.6561e-11	0	1	0	0	1	1	1	0	1	1	1
	704					9.626e-11	0	1	0	1	0	1	1	1	1	1	1
	376					9.6045e-11	0	0	1	0	1	1	1	0	1	1	1
	692					9.5826e-11	0	1	0	1	0	1	1	0	0	1	1
	1600					9.5613e-11	1	1	0	0	0	1	1	1	1	1	1
	1068					9.5512e-11	1	0	0	0	0	1	0	1	0	1	1
	1060					9.4802e-11	1	0	0	0	0	1	0	0	0	1	1
	1332					9.4714e-11	1	0	1	0	0	1	1	0	0	1	1
	1592					9.4328e-11	1	1	0	0	0	1	1	0	1	1	1
	43					9.4103e-11	0	0	0	0	0	1	0	1	0	1	0
	1336					9.4096e-11	1	0	1	0	0	1	1	0	1	1	1
	1064					9.4015e-11	1	0	0	0	0	1	0	0	1	1	1
	749					9.3984e-11	0	1	0	1	1	1	0	1	1	0	0
	1334					9.3958e-11	1	0	1	0	0	1	1	0	1	0	1
	560					9.3359e-11	0	1	0	0	0	1	0	1	1	1	1
	1645					9.267e-11	1	1	0	0	1	1	0	1	1	0	0
	1043					9.1085e-11	1	0	0	0	0	0	1	0	0	1	0
	1414					9.0979e-11	1	0	1	1	0	0	0	0	1	0	1
	1429					9.0945e-11	1	0	1	1	0	0	1	0	1	0	0
	531					8.8536e-11	0	1	0	0	0	0	1	0	0	1	0
	547					8.8524e-11	0	1	0	0	0	1	0	0	0	1	0
	1869					8.833e-11	1	1	1	0	1	0	0	1	1	0	0
	803					8.7818e-11	0	1	1	0	0	1	0	0	0	1	0
	787					8.7637e-11	0	1	1	0	0	0	1	0	0	1	0
	1781					8.7354e-11	1	1	0	1	1	1	1	0	1	0	0
	1059					8.7188e-11	1	0	0	0	0	1	0	0	0	1	0
	1461					8.6662e-11	1	0	1	1	0	1	1	0	1	0	0
	1035					8.595e-11	1	0	0	0	0	0	0	1	0	1	0
	765					8.5052e-11	0	1	0	1	1	1	1	1	1	0	0
	698					8.5031e-11	0	1	0	1	0	1	1	1	0	0	1
	726					8.4389e-11	0	1	0	1	1	0	1	0	1	0	1
	718					8.4352e-11	0	1	0	1	1	0	0	1	1	0	1
	1749					8.4326e-11	1	1	0	1	1	0	1	0	1	0	0
	1734					8.4322e-11	1	1	0	1	1	0	0	0	1	0	1
	733					8.4212e-11	0	1	0	1	1	0	1	1	1	0	0
	1741					8.4207e-11	1	1	0	1	1	0	0	1	1	0	0
	1661					8.4164e-11	1	1	0	0	1	1	1	1	1	0	0
	640					8.3868e-11	0	1	0	0	1	1	1	1	1	1	1
	1622					8.3632e-11	1	1	0	0	1	0	1	0	1	0	1
	1594					8.3561e-11	1	1	0	0	0	1	1	1	0	0	1
	1614					8.3526e-11	1	1	0	0	1	0	0	1	1	0	1
	606					8.3408e-11	0	1	0	0	1	0	1	1	1	0	1
	1629					8.3386e-11	1	1	0	0	1	0	1	1	1	0	0
	1539					8.3324e-11	1	1	0	0	0	0	0	0	0	1	0
	1065					8.2381e-11	1	0	0	0	0	1	0	1	0	0	0
	1049					8.2367e-11	1	0	0	0	0	0	1	1	0	0	0
	164					8.1353e-11	0	0	0	1	0	1	0	0	0	1	1
	1333					8.124e-11	1	0	1	0	0	1	1	0	1	0	0
	1205					8.0665e-11	1	0	0	1	0	1	1	0	1	0	0
	1317					7.9398e-11	1	0	1	0	0	1	0	0	1	0	0
	1189					7.9309e-11	1	0	0	1	0	1	0	0	1	0	0
	1158					7.8567e-11	1	0	0	1	0	0	0	0	1	0	1
	1173					7.7983e-11	1	0	0	1	0	0	1	0	1	0	0
	1286					7.7929e-11	1	0	1	0	0	0	0	0	1	0	1
	1301					7.7885e-11	1	0	1	0	0	0	1	0	1	0	0
	972					7.3894e-11	0	1	1	1	1	0	0	1	0	1	1
	466					6.934e-11	0	0	1	1	1	0	1	0	0	0	1
	1340					6.9196e-11	1	0	1	0	0	1	1	1	0	1	1
	160					6.6231e-11	0	0	0	1	0	0	1	1	1	1	1
	1050					6.5474e-11	1	0	0	0	0	0	1	1	0	0	1
	1489					6.3894e-11	1	0	1	1	1	0	1	0	0	0	0
	1474					6.3892e-11	1	0	1	1	1	0	0	0	0	0	1
	429					6.2714e-11	0	0	1	1	0	1	0	1	1	0	0
	423					6.1931e-11	0	0	1	1	0	1	0	0	1	1	0
	1106					6.157e-11	1	0	0	0	1	0	1	0	0	0	1
	90					6.1145e-11	0	0	0	0	1	0	1	1	0	0	1
	1946					6.0952e-11	1	1	1	1	0	0	1	1	0	0	1
	202					6.0802e-11	0	0	0	1	1	0	0	1	0	0	1
	330					6.0698e-11	0	0	1	0	1	0	0	1	0	0	1
	1098					6.0677e-11	1	0	0	0	1	0	0	1	0	0	1
	644					6.0493e-11	0	1	0	1	0	0	0	0	0	1	1
	170					5.9823e-11	0	0	0	1	0	1	0	1	0	0	1
	298					5.9711e-11	0	0	1	0	0	1	0	1	0	0	1
	1521					5.8991e-11	1	0	1	1	1	1	1	0	0	0	0
	850					5.882e-11	0	1	1	0	1	0	1	0	0	0	1
	1377					5.8709e-11	1	0	1	0	1	1	0	0	0	0	0
	1249					5.8708e-11	1	0	0	1	1	1	0	0	0	0	0
	282					5.8653e-11	0	0	1	0	0	0	1	1	0	0	1
	1393					5.8645e-11	1	0	1	0	1	1	1	0	0	0	0
	338					5.8589e-11	0	0	1	0	1	0	1	0	0	0	1
	1265					5.8586e-11	1	0	0	1	1	1	1	0	0	0	0
	1218					5.8497e-11	1	0	0	1	1	0	0	0	0	0	1
	1233					5.8493e-11	1	0	0	1	1	0	1	0	0	0	0
	2041					5.8479e-11	1	1	1	1	1	1	1	1	0	0	0
	986					5.8468e-11	0	1	1	1	1	0	1	1	0	0	1
	1994					5.8464e-11	1	1	1	1	1	0	0	1	0	0	1
	2025					5.8443e-11	1	1	1	1	1	1	0	1	0	0	0
	2009					5.8441e-11	1	1	1	1	1	0	1	1	0	0	0
	1361					5.8437e-11	1	0	1	0	1	0	1	0	0	0	0
	1346					5.8435e-11	1	0	1	0	1	0	0	0	0	0	1
	1162					5.8299e-11	1	0	0	1	0	0	0	1	0	0	1
	1290					5.8293e-11	1	0	1	0	0	0	0	1	0	0	1
	249					5.8259e-11	0	0	0	1	1	1	1	1	0	0	0
	233					5.8187e-11	0	0	0	1	1	1	0	1	0	0	0
	217					5.8178e-11	0	0	0	1	1	0	1	1	0	0	0
	1225					5.8176e-11	1	0	0	1	1	0	0	1	0	0	0
	377					5.8162e-11	0	0	1	0	1	1	1	1	0	0	0
	1145					5.8147e-11	1	0	0	0	1	1	1	1	0	0	0
	1066					5.8132e-11	1	0	0	0	0	1	0	1	0	0	1
	361					5.8087e-11	0	0	1	0	1	1	0	1	0	0	0
	345					5.8076e-11	0	0	1	0	1	0	1	1	0	0	0
	1353					5.8065e-11	1	0	1	0	1	0	0	1	0	0	0
	1129					5.8059e-11	1	0	0	0	1	1	0	1	0	0	0
	1113					5.8056e-11	1	0	0	0	1	0	1	1	0	0	0
	1692					5.7889e-11	1	1	0	1	0	0	1	1	0	1	1
	1179					5.6428e-11	1	0	0	1	0	0	1	1	0	1	0
	932					5.3154e-11	0	1	1	1	0	1	0	0	0	1	1
	1924					5.1298e-11	1	1	1	1	0	0	0	0	0	1	1
	92					4.8392e-11	0	0	0	0	1	0	1	1	0	1	1
	306					4.8141e-11	0	0	1	0	0	1	1	0	0	0	1
	493					4.7961e-11	0	0	1	1	1	1	0	1	1	0	0
	678					4.538e-11	0	1	0	1	0	1	0	0	1	0	1
	1574					4.3281e-11	1	1	0	0	0	1	0	0	1	0	1
	946					4.2147e-11	0	1	1	1	0	1	1	0	0	0	1
	935					4.2104e-11	0	1	1	1	0	1	0	0	1	1	0
	662					4.059e-11	0	1	0	1	0	0	1	0	1	0	1
	252					4.0508e-11	0	0	0	1	1	1	1	1	0	1	1
	237					3.8741e-11	0	0	0	1	1	1	0	1	1	0	0
	365					3.8706e-11	0	0	1	0	1	1	0	1	1	0	0
	1133					3.8695e-11	1	0	0	0	1	1	0	1	1	0	0
	94					3.7801e-11	0	0	0	0	1	0	1	1	1	0	1
	1014					3.4332e-11	0	1	1	1	1	1	1	0	1	0	1
	813					3.3197e-11	0	1	1	0	0	1	0	1	1	0	0
	797					3.2856e-11	0	1	1	0	0	0	1	1	1	0	0
	1015					3.2692e-11	0	1	1	1	1	1	1	0	1	1	0
	829					3.2305e-11	0	1	1	0	0	1	1	1	1	0	0
	503					3.1349e-11	0	0	1	1	1	1	1	0	1	1	0
	502					3.0657e-11	0	0	1	1	1	1	1	0	1	0	1
	1020					3.0517e-11	0	1	1	1	1	1	1	1	0	1	1
	818					3.0432e-11	0	1	1	0	0	1	1	0	0	0	1
	615					2.9352e-11	0	1	0	0	1	1	0	0	1	1	0
	509					2.5759e-11	0	0	1	1	1	1	1	1	1	0	0
	477					2.5506e-11	0	0	1	1	1	0	1	1	1	0	0
	462					2.5505e-11	0	0	1	1	1	0	0	1	1	0	1
	1485					2.5505e-11	1	0	1	1	1	0	0	1	1	0	0
	253					2.5264e-11	0	0	0	1	1	1	1	1	1	0	0
	381					2.5244e-11	0	0	1	0	1	1	1	1	1	0	0
	1149					2.5238e-11	1	0	0	0	1	1	1	1	1	0	0
	221					2.4738e-11	0	0	0	1	1	0	1	1	1	0	0
	206					2.4737e-11	0	0	0	1	1	0	0	1	1	0	1
	1229					2.4736e-11	1	0	0	1	1	0	0	1	1	0	0
	349					2.4718e-11	0	0	1	0	1	0	1	1	1	0	0
	334					2.4717e-11	0	0	1	0	1	0	0	1	1	0	1
	1117					2.4712e-11	1	0	0	0	1	0	1	1	1	0	0
	1357					2.4712e-11	1	0	1	0	1	0	0	1	1	0	0
	1102					2.4711e-11	1	0	0	0	1	0	0	1	1	0	1
	892					2.4605e-11	0	1	1	0	1	1	1	1	0	1	1
	784					2.1823e-11	0	1	1	0	0	0	0	1	1	1	1
	844					2.13e-11	0	1	1	0	1	0	0	1	0	1	1
	1829					1.9486e-11	1	1	1	0	0	1	0	0	1	0	0
	1558					1.9449e-11	1	1	0	0	0	0	1	0	1	0	1
	963					1.9132e-11	0	1	1	1	1	0	0	0	0	1	0
	48					1.8907e-11	0	0	0	0	0	1	0	1	1	1	1
	1845					1.8635e-11	1	1	1	0	0	1	1	0	1	0	0
	1798					1.8409e-11	1	1	1	0	0	0	0	0	1	0	1
	1813					1.8407e-11	1	1	1	0	0	0	1	0	1	0	0
	87					1.7987e-11	0	0	0	0	1	0	1	0	1	1	0
	824					1.7959e-11	0	1	1	0	0	1	1	0	1	1	1
	320					1.7844e-11	0	0	1	0	0	1	1	1	1	1	1
	620					1.5996e-11	0	1	0	0	1	1	0	1	0	1	1
	843					1.5983e-11	0	1	1	0	1	0	0	1	0	1	0
	544					1.5827e-11	0	1	0	0	0	0	1	1	1	1	1
	1805					1.5422e-11	1	1	1	0	0	0	0	1	1	0	0
	685					1.5397e-11	0	1	0	1	0	1	0	1	1	0	0
	1701					1.5366e-11	1	1	0	1	0	1	0	0	1	0	0
	400					1.494e-11	0	0	1	1	0	0	0	1	1	1	1
	669					1.4857e-11	0	1	0	1	0	0	1	1	1	0	0
	1677					1.4856e-11	1	1	0	1	0	0	0	1	1	0	0
	695					1.4706e-11	0	1	0	1	0	1	1	0	1	1	0
	1591					1.4584e-11	1	1	0	0	0	1	1	0	1	1	0
	1565					1.4525e-11	1	1	0	0	0	0	1	1	1	0	0
	548					1.448e-11	0	1	0	0	0	1	0	0	0	1	1
	701					1.4462e-11	0	1	0	1	0	1	1	1	1	0	0
	1717					1.4398e-11	1	1	0	1	0	1	1	0	1	0	0
	1597					1.4346e-11	1	1	0	0	0	1	1	1	1	0	0
	1581					1.4327e-11	1	1	0	0	0	1	0	1	1	0	0
	1685					1.4325e-11	1	1	0	1	0	0	1	0	1	0	0
	1670					1.4324e-11	1	1	0	1	0	0	0	0	1	0	1
	487					1.4269e-11	0	0	1	1	1	1	0	0	1	1	0
	591					1.4119e-11	0	1	0	0	1	0	0	1	1	1	0
	483					1.3452e-11	0	0	1	1	1	1	0	0	0	1	0
	1148					1.3361e-11	1	0	0	0	1	1	1	1	0	1	1
	212					1.3145e-11	0	0	0	1	1	0	1	0	0	1	1
	398					1.3072e-11	0	0	1	1	0	0	0	1	1	0	1
	1308					1.2909e-11	1	0	1	0	0	0	1	1	0	1	1
	1051					1.2762e-11	1	0	0	0	0	0	1	1	0	1	0
	839					1.169e-11	0	1	1	0	1	0	0	0	1	1	0
	1011					1.1245e-11	0	1	1	1	1	1	1	0	0	1	0
	764					1.1011e-11	0	1	0	1	1	1	1	1	0	1	1
	1660					1.0969e-11	1	1	0	0	1	1	1	1	0	1	1
	1082					1.0916e-11	1	0	0	0	0	1	1	1	0	0	1
	459					1.0794e-11	0	0	1	1	1	0	0	1	0	1	0
	1428					1.0659e-11	1	0	1	1	0	0	1	0	0	1	1
	455					1.0659e-11	0	0	1	1	1	0	0	0	1	1	0
	100					1.0642e-11	0	0	0	0	1	1	0	0	0	1	1
	407					1.0625e-11	0	0	1	1	0	0	1	0	1	1	0
	1178					1.0218e-11	1	0	0	1	0	0	1	1	0	0	1
	72					1.0136e-11	0	0	0	0	1	0	0	0	1	1	1
	413					1.0105e-11	0	0	1	1	0	0	1	1	1	0	0
	1421					1.0104e-11	1	0	1	1	0	0	0	1	1	0	0
	199					1.0044e-11	0	0	0	1	1	0	0	0	1	1	0
	327					1.0035e-11	0	0	1	0	1	0	0	0	1	1	0
	1095					1.0034e-11	1	0	0	0	1	0	0	0	1	1	0
	825					9.6874e-12	0	1	1	0	0	1	1	1	0	0	0
	392					9.5142e-12	0	0	1	1	0	0	0	0	1	1	1
	1415					9.4937e-12	1	0	1	1	0	0	0	0	1	1	0
	604					9.3285e-12	0	1	0	0	1	0	1	1	0	1	1
	715					9.3176e-12	0	1	0	1	1	0	0	1	0	1	0
	460					9.253e-12	0	0	1	1	1	0	0	1	0	1	1
	999					9.1505e-12	0	1	1	1	1	1	0	0	1	1	0
	871					9.1187e-12	0	1	1	0	1	1	0	0	1	1	0
	656					9.0957e-12	0	1	0	1	0	0	0	1	1	1	1
	231					9.057e-12	0	0	0	1	1	1	0	0	1	1	0
	359					9.0437e-12	0	0	1	0	1	1	0	0	1	1	0
	1127					9.0427e-12	1	0	0	0	1	1	0	0	1	1	0
	1540					9.0119e-12	1	1	0	0	0	0	0	0	0	1	1
	1552					8.972e-12	1	1	0	0	0	0	0	1	1	1	1
	716					8.8484e-12	0	1	0	1	1	0	0	1	0	1	1
	1612					8.7745e-12	1	1	0	0	1	0	0	1	0	1	1
	467					8.2824e-12	0	0	1	1	1	0	1	0	0	1	0
	452					8.0273e-12	0	0	1	1	1	0	0	0	0	1	1
	1475					8.0179e-12	1	0	1	1	1	0	0	0	0	1	0
	46					7.5373e-12	0	0	0	0	0	1	0	1	1	0	1
	242					7.2355e-12	0	0	0	1	1	1	1	0	0	0	1
	626					7.0778e-12	0	1	0	0	1	1	1	0	0	0	1
	1138					6.7944e-12	1	0	0	0	1	1	1	0	0	0	1
	447					6.6817e-12	0	0	1	1	0	1	1	1	1	1	0
	2022					6.6513e-12	1	1	1	1	1	1	0	0	1	0	1
	142					6.634e-12	0	0	0	1	0	0	0	1	1	0	1
	126					6.6118e-12	0	0	0	0	1	1	1	1	1	0	1
	619					6.5642e-12	0	1	0	0	1	1	0	1	0	1	0
	603					6.5637e-12	0	1	0	0	1	0	1	1	0	1	0
	552					6.5441e-12	0	1	0	0	0	1	0	0	1	1	1
	1611					6.5421e-12	1	1	0	0	1	0	0	1	0	1	0
	270					6.502e-12	0	0	1	0	0	0	0	1	1	0	1
	1201					6.4991e-12	1	0	0	1	0	1	1	0	0	0	0
	1038					6.4945e-12	1	0	0	0	0	0	0	1	1	0	1
	624					6.4147e-12	0	1	0	0	1	1	0	1	1	1	1
	1463					6.3907e-12	1	0	1	1	0	1	1	0	1	1	0
	1794					6.3357e-12	1	1	1	0	0	0	0	0	0	0	1
	1841					6.3069e-12	1	1	1	0	0	1	1	0	0	0	0
	399					6.304e-12	0	0	1	1	0	0	0	1	1	1	0
	967					6.2808e-12	0	1	1	1	1	0	0	0	1	1	0
	1460					6.2117e-12	1	0	1	1	0	1	1	0	0	1	1
	151					6.1475e-12	0	0	0	1	0	0	1	0	1	1	0
	628					6.0982e-12	0	1	0	0	1	1	1	0	0	1	1
	1825					6.0842e-12	1	1	1	0	0	1	0	0	0	0	0
	1047					6.0323e-12	1	0	0	0	0	0	1	0	1	1	0
	1202					5.7637e-12	1	0	0	1	0	1	1	0	0	0	1
	1510					5.749e-12	1	0	1	1	1	1	0	0	1	0	1
	507					5.7268e-12	0	0	1	1	1	1	1	1	0	1	0
	1156					5.7188e-12	1	0	0	1	0	0	0	0	0	1	1
	313					5.651e-12	0	0	1	0	0	1	1	1	0	0	0
	1171					5.6415e-12	1	0	0	1	0	0	1	0	0	1	0
	79					5.6407e-12	0	0	0	0	1	0	0	1	1	1	0
	1523					5.5055e-12	1	0	1	1	1	1	1	0	0	1	0
	639					5.4936e-12	0	1	0	0	1	1	1	1	1	1	0
	975					5.4767e-12	0	1	1	1	1	0	0	1	1	1	0
	1081					5.4253e-12	1	0	0	0	0	1	1	1	0	0	0
	372					5.356e-12	0	0	1	0	1	1	1	0	0	1	1
	1302					5.3042e-12	1	0	1	0	0	0	1	0	1	0	1
	1234					5.2903e-12	1	0	0	1	1	0	1	0	0	0	1
	1843					5.2683e-12	1	1	1	0	0	1	1	0	0	1	0
	1682					5.2307e-12	1	1	0	1	0	0	1	0	0	0	1
	1684					5.2199e-12	1	1	0	1	0	0	1	0	0	1	1
	791					5.1566e-12	0	1	1	0	0	0	1	0	1	1	0
	674					5.1533e-12	0	1	0	1	0	1	0	0	0	0	1
	1054					5.13e-12	1	0	0	0	0	0	1	1	1	0	1
	292					5.0622e-12	0	0	1	0	0	1	0	0	0	1	1
	776					4.9639e-12	0	1	1	0	0	0	0	0	1	1	1
	807					4.927e-12	0	1	1	0	0	1	0	0	1	1	0
	1809					4.9066e-12	1	1	1	0	0	0	1	0	0	0	0
	994					4.8738e-12	0	1	1	1	1	1	0	0	0	0	1
	919					4.8699e-12	0	1	1	1	0	0	1	0	1	1	0
	904					4.8657e-12	0	1	1	1	0	0	0	0	1	1	1
	1927					4.8459e-12	1	1	1	1	0	0	0	0	1	1	0
	758					4.6664e-12	0	1	0	1	1	1	1	0	1	0	1
	1954					4.626e-12	1	1	1	1	0	1	0	0	0	0	1
	1654					4.619e-12	1	1	0	0	1	1	1	0	1	0	1
	1270					4.5714e-12	1	0	0	1	1	1	1	0	1	0	1
	1254					4.3803e-12	1	0	0	1	1	1	0	0	1	0	1
	1382					4.379e-12	1	0	1	0	1	1	0	0	1	0	1
	296					4.3772e-12	0	0	1	0	0	1	0	0	1	1	1
	108					4.3315e-12	0	0	0	0	1	1	0	1	0	1	1
	667					4.0881e-12	0	1	0	1	0	0	1	1	0	1	0
	445					4.0197e-12	0	0	1	1	0	1	1	1	1	0	0
	759					3.9768e-12	0	1	0	1	1	1	1	0	1	1	0
	279					3.9714e-12	0	0	1	0	0	0	1	0	1	1	0
	220					3.948e-12	0	0	0	1	1	0	1	1	0	1	1
	1655					3.9442e-12	1	1	0	0	1	1	1	0	1	1	0
	1795					3.9398e-12	1	1	1	0	0	0	0	0	0	1	0
	144					3.872e-12	0	0	0	1	0	0	0	1	1	1	1
	136					3.8132e-12	0	0	0	1	0	0	0	0	1	1	1
	272					3.8049e-12	0	0	1	0	0	0	0	1	1	1	1
	1040					3.7987e-12	1	0	0	0	0	0	0	1	1	1	1
	1556					3.7803e-12	1	1	0	0	0	0	1	0	0	1	1
	1300					3.7759e-12	1	0	1	0	0	0	1	0	0	1	1
	1032					3.7724e-12	1	0	0	0	0	0	0	0	1	1	1
	1216					3.7659e-12	1	0	0	1	0	1	1	1	1	1	1
	167					3.7598e-12	0	0	0	1	0	1	0	0	1	1	0
	2017					3.7476e-12	1	1	1	1	1	1	0	0	0	0	0
	1108					3.7461e-12	1	0	0	0	1	0	1	0	0	1	1
	204					3.7318e-12	0	0	0	1	1	0	0	1	0	1	1
	332					3.7234e-12	0	0	1	0	1	0	0	1	0	1	1
	1100					3.7222e-12	1	0	0	0	1	0	0	1	0	1	1
	157					3.7184e-12	0	0	0	1	0	0	1	1	1	0	0
	1165					3.7123e-12	1	0	0	1	0	0	0	1	1	0	0
	285					3.7094e-12	0	0	1	0	0	0	1	1	1	0	0
	1293					3.7084e-12	1	0	1	0	0	0	0	1	1	0	0
	1053					3.7028e-12	1	0	0	0	0	0	1	1	1	0	0
	1063					3.6939e-12	1	0	0	0	0	1	0	0	1	1	0
	264					3.6835e-12	0	0	1	0	0	0	0	0	1	1	1
	173					3.6833e-12	0	0	0	1	0	1	0	1	1	0	0
	301					3.6807e-12	0	0	1	0	0	1	0	1	1	0	0
	1159					3.6731e-12	1	0	0	1	0	0	0	0	1	1	0
	1287					3.6693e-12	1	0	1	0	0	0	0	0	1	1	0
	295					3.6628e-12	0	0	1	0	0	1	0	0	1	1	0
	1069					3.6209e-12	1	0	0	0	0	1	0	1	1	0	0
	317					3.567e-12	0	0	1	0	0	1	1	1	1	0	0
	1085					3.5658e-12	1	0	0	0	0	1	1	1	1	0	0
	189					3.5644e-12	0	0	0	1	0	1	1	1	1	0	0
	122					3.5188e-12	0	0	0	0	1	1	1	1	0	0	1
	697					3.4506e-12	0	1	0	1	0	1	1	1	0	0	0
	1211					3.3169e-12	1	0	0	1	0	1	1	1	0	1	0
	448					3.2095e-12	0	0	1	1	0	1	1	1	1	1	1
	1196					3.1758e-12	1	0	0	1	0	1	0	1	0	1	1
	380					3.116e-12	0	0	1	0	1	1	1	1	0	1	1
	580					3.1072e-12	0	1	0	0	1	0	0	0	0	1	1
	1018					3.1011e-12	0	1	1	1	1	1	1	1	0	0	1
	1977					2.9935e-12	1	1	1	1	0	1	1	1	0	0	0
	1210					2.9753e-12	1	0	0	1	0	1	1	1	0	0	1
	370					2.9663e-12	0	0	1	0	1	1	1	0	0	0	1
	1972					2.9131e-12	1	1	1	1	0	1	1	0	0	1	1
	1889					2.8149e-12	1	1	1	0	1	1	0	0	0	0	0
	1905					2.8131e-12	1	1	1	0	1	1	1	0	0	0	0
	498					2.8093e-12	0	0	1	1	1	1	1	0	0	0	1
	1873					2.8028e-12	1	1	1	0	1	0	1	0	0	0	0
	1858					2.8028e-12	1	1	1	0	1	0	0	0	0	0	1
	882					2.7989e-12	0	1	1	0	1	1	1	0	0	0	1
	987					2.7858e-12	0	1	1	1	1	0	1	1	0	1	0
	1003					2.7856e-12	0	1	1	1	1	1	0	1	0	1	0
	1995					2.7755e-12	1	1	1	1	1	0	0	1	0	1	0
	227					2.725e-12	0	0	0	1	1	1	0	0	0	1	0
	355					2.7226e-12	0	0	1	0	1	1	0	0	0	1	0
	867					2.7222e-12	0	1	1	0	1	1	0	0	0	1	0
	851					2.7219e-12	0	1	1	0	1	0	1	0	0	1	0
	203					2.7212e-12	0	0	0	1	1	0	0	1	0	1	0
	211					2.7203e-12	0	0	0	1	1	0	1	0	0	1	0
	91					2.7195e-12	0	0	0	0	1	0	1	1	0	1	0
	836					2.719e-12	0	1	1	0	1	0	0	0	0	1	1
	107					2.7183e-12	0	0	0	0	1	1	0	1	0	1	0
	339					2.7171e-12	0	0	1	0	1	0	1	0	0	1	0
	196					2.7165e-12	0	0	0	1	1	0	0	0	0	1	1
	331					2.7164e-12	0	0	1	0	1	0	0	1	0	1	0
	707					2.7137e-12	0	1	0	1	1	0	0	0	0	1	0
	611					2.7136e-12	0	1	0	0	1	1	0	0	0	1	0
	324					2.7131e-12	0	0	1	0	1	0	0	0	0	1	1
	595					2.7128e-12	0	1	0	0	1	0	1	0	0	1	0
	1219					2.7118e-12	1	0	0	1	1	0	0	0	0	1	0
	1123					2.7117e-12	1	0	0	0	1	1	0	0	0	1	0
	1107					2.7116e-12	1	0	0	0	1	0	1	0	0	1	0
	1099					2.7105e-12	1	0	0	0	1	0	0	1	0	1	0
	1347					2.7091e-12	1	0	1	0	1	0	0	0	0	1	0
	1092					2.7079e-12	1	0	0	0	1	0	0	0	0	1	1
	1603					2.7049e-12	1	1	0	0	1	0	0	0	0	1	0
	831					2.6777e-12	0	1	1	0	0	1	1	1	1	1	0
	508					2.6703e-12	0	0	1	1	1	1	1	1	0	1	1
	1207					2.5569e-12	1	0	0	1	0	1	1	0	1	1	0
	783					2.4354e-12	0	1	1	0	0	0	0	1	1	1	0
	1176					2.3195e-12	1	0	0	1	0	0	1	0	1	1	1
	814					2.25e-12	0	1	1	0	0	1	0	1	1	0	1
	1958					2.2222e-12	1	1	1	1	0	1	0	0	1	0	1
	216					2.1978e-12	0	0	0	1	1	0	1	0	1	1	1
	1697					2.1917e-12	1	1	0	1	0	1	0	0	0	0	0
	1272					2.1703e-12	1	0	0	1	1	1	1	0	1	1	1
	1112					2.0832e-12	1	0	0	0	1	0	1	0	1	1	1
	127					2.0579e-12	0	0	0	0	1	1	1	1	1	1	0
	442					1.9896e-12	0	0	1	1	0	1	1	1	0	0	1
	1238					1.9196e-12	1	0	0	1	1	0	1	0	1	0	1
	1723					1.7928e-12	1	1	0	1	0	1	1	1	0	1	0
	795					1.7697e-12	0	1	1	0	0	0	1	1	0	1	0
	543					1.7614e-12	0	1	0	0	0	0	1	1	1	1	0
	1834					1.7576e-12	1	1	1	0	0	1	0	1	0	0	1
	1706					1.7354e-12	1	1	0	1	0	1	0	1	0	0	1
	1851					1.7195e-12	1	1	1	0	0	1	1	1	0	1	0
	811					1.701e-12	0	1	1	0	0	1	0	1	0	1	0
	1450					1.6146e-12	1	0	1	1	0	1	0	1	0	0	1
	1978					1.5362e-12	1	1	1	1	0	1	1	1	0	0	1
	703					1.5138e-12	0	1	0	1	0	1	1	1	1	1	0
	1446					1.4748e-12	1	0	1	1	0	1	0	0	1	0	1
	683					1.4606e-12	0	1	0	1	0	1	0	1	0	1	0
	1820					1.4094e-12	1	1	1	0	0	0	1	1	0	1	1
	1675					1.3811e-12	1	1	0	1	0	0	0	1	0	1	0
	1836					1.3474e-12	1	1	1	0	0	1	0	1	0	1	1
	1708					1.3345e-12	1	1	0	1	0	1	0	1	0	1	1
	1689					1.3232e-12	1	1	0	1	0	0	1	1	0	0	0
	1705					1.3221e-12	1	1	0	1	0	1	0	1	0	0	0
	2029					1.322e-12	1	1	1	1	1	1	0	1	1	0	0
	1803					1.3154e-12	1	1	1	0	0	0	0	1	0	1	0
	1817					1.2571e-12	1	1	1	0	0	0	1	1	0	0	0
	1833					1.256e-12	1	1	1	0	0	1	0	1	0	0	0
	655					1.249e-12	0	1	0	1	0	0	0	1	1	1	0
	1947					1.2434e-12	1	1	1	1	0	0	1	1	0	1	0
	1963					1.233e-12	1	1	1	1	0	1	0	1	0	1	0
	686					1.1892e-12	0	1	0	1	0	1	0	1	1	0	1
	891					1.1812e-12	0	1	1	0	1	1	1	1	0	1	0
	1666					1.1759e-12	1	1	0	1	0	0	0	0	0	0	1
	1599					1.1492e-12	1	1	0	0	0	1	1	1	1	1	0
	1965					1.072e-12	1	1	1	1	0	1	0	1	1	0	0
	1582					1.0621e-12	1	1	0	0	0	1	0	1	1	0	1
	1681					1.035e-12	1	1	0	1	0	0	1	0	0	0	0
	1551					1.0256e-12	1	1	0	0	0	0	0	1	1	1	0
	599					1.0164e-12	0	1	0	0	1	0	1	0	1	1	0
	952					9.8221e-13	0	1	1	1	0	1	1	0	1	1	1
	559					9.7067e-13	0	1	0	0	0	1	0	1	1	1	0
	1938					9.5436e-13	1	1	1	1	0	0	1	0	0	0	1
	978					9.4166e-13	0	1	1	1	1	0	1	0	0	0	1
	1056					9.2135e-13	1	0	0	0	0	0	1	1	1	1	1
	926					9.0146e-13	0	1	1	1	0	0	1	1	1	0	1
	2045					8.8745e-13	1	1	1	1	1	1	1	1	1	0	0
	1713					8.4794e-13	1	1	0	1	0	1	1	0	0	0	0
	1799					8.3672e-13	1	1	1	0	0	0	0	0	1	1	0
	1998					8.2624e-13	1	1	1	1	1	0	0	1	1	0	1
	990					8.262e-13	0	1	1	1	1	0	1	1	1	0	1
	2013					8.2604e-13	1	1	1	1	1	0	1	1	1	0	0
	711					8.2436e-13	0	1	0	1	1	0	0	0	1	1	0
	584					8.1813e-13	0	1	0	0	1	0	0	0	1	1	1
	1607					8.1809e-13	1	1	0	0	1	0	0	0	1	1	0
	2033					8.1423e-13	1	1	1	1	1	1	1	0	0	0	0
	2001					8.1345e-13	1	1	1	1	1	0	1	0	0	0	0
	1986					8.1343e-13	1	1	1	1	1	0	0	0	0	0	1
	283					8.0398e-13	0	0	1	0	0	0	1	1	0	1	0
	185					7.4948e-13	0	0	0	1	0	1	1	1	0	0	0
	1570					7.1914e-13	1	1	0	0	0	1	0	0	0	0	1
	2006					7.0933e-13	1	1	1	1	1	0	1	0	1	0	1
	1593					6.9792e-13	1	1	0	0	0	1	1	1	0	0	0
	1554					6.977e-13	1	1	0	0	0	0	1	0	0	0	1
	763					6.9525e-13	0	1	0	1	1	1	1	1	0	1	0
	679					6.8287e-13	0	1	0	1	0	1	0	0	1	1	0
	788					6.747e-13	0	1	1	0	0	0	1	0	0	1	1
	1894					6.7387e-13	1	1	1	0	1	1	0	0	1	0	1
	663					6.467e-13	0	1	0	1	0	0	1	0	1	1	0
	648					6.4615e-13	0	1	0	1	0	0	0	0	1	1	1
	1671					6.457e-13	1	1	0	1	0	0	0	0	1	1	0
	1559					6.4184e-13	1	1	0	0	0	0	1	0	1	1	0
	1544					6.413e-13	1	1	0	0	0	0	0	0	1	1	1
	1575					6.4086e-13	1	1	0	0	0	1	0	0	1	1	0
	314					6.3953e-13	0	0	1	0	0	1	1	1	0	0	1
	31					6.331e-13	0	0	0	0	0	0	1	1	1	1	0
	1934					6.1757e-13	1	1	1	1	0	0	0	1	1	0	1
	191					5.815e-13	0	0	0	1	0	1	1	1	1	1	0
	1298					5.7351e-13	1	0	1	0	0	0	1	0	0	0	1
	1366					5.604e-13	1	0	1	0	1	0	1	0	1	0	1
	1974					5.5811e-13	1	1	1	1	0	1	1	0	1	0	1
	798					5.4776e-13	0	1	1	0	0	0	1	1	1	0	1
	1186					5.4369e-13	1	0	0	1	0	1	0	0	0	0	1
	1494					5.4301e-13	1	0	1	1	1	0	1	0	1	0	1
	1314					5.3931e-13	1	0	1	0	0	1	0	0	0	0	1
	490					5.333e-13	0	0	1	1	1	1	0	1	0	0	1
	1023					5.2195e-13	0	1	1	1	1	1	1	1	1	1	0
	1335					4.8017e-13	1	0	1	0	0	1	1	0	1	1	0
	1659					4.7641e-13	1	1	0	0	1	1	1	1	0	1	0
	659					4.6516e-13	0	1	0	1	0	0	1	0	0	1	0
	1766					4.5921e-13	1	1	0	1	1	1	0	0	1	0	1
	2026					4.5633e-13	1	1	1	1	1	1	0	1	0	0	1
	218					4.3835e-13	0	0	0	1	1	0	1	1	0	0	1
	927					4.3499e-13	0	1	1	1	0	0	1	1	1	1	0
	738					4.3446e-13	0	1	0	1	1	1	0	0	0	0	1
	1634					4.3028e-13	1	1	0	0	1	1	0	0	0	0	1
	592					4.2734e-13	0	1	0	0	1	0	0	1	1	1	1
	190					4.1968e-13	0	0	0	1	0	1	1	1	1	0	1
	690					4.181e-13	0	1	0	1	0	1	1	0	0	0	1
	1087					4.1472e-13	1	0	0	0	0	1	1	1	1	1	0
	111					4.0838e-13	0	0	0	0	1	1	0	1	1	1	0
	804					4.0644e-13	0	1	1	0	0	1	0	0	0	1	1
	1022					4.0296e-13	0	1	1	1	1	1	1	1	1	0	1
	1284					3.992e-13	1	0	1	0	0	0	0	0	0	1	1
	494					3.9138e-13	0	0	1	1	1	1	0	1	1	0	1
	722					3.7953e-13	0	1	0	1	1	0	1	0	0	0	1
	858					3.661e-13	0	1	1	0	1	0	1	1	0	0	1
	1983					3.6462e-13	1	1	1	1	0	1	1	1	1	1	0
	894					3.6443e-13	0	1	1	0	1	1	1	1	1	0	1
	1434					3.6066e-13	1	0	1	1	0	0	1	1	0	0	1
	171					3.5497e-13	0	0	0	1	0	1	0	1	0	1	0
	1444					3.5174e-13	1	0	1	1	0	1	0	0	0	1	1
	2030					3.4206e-13	1	1	1	1	1	1	0	1	1	0	1
	222					3.4181e-13	0	0	0	1	1	0	1	1	1	0	1
	500					3.4149e-13	0	0	1	1	1	1	1	0	0	1	1
	890					3.3578e-13	0	1	1	0	1	1	1	1	0	0	1
	1949					3.3249e-13	1	1	1	1	0	0	1	1	1	0	0
	143					3.3048e-13	0	0	0	1	0	0	0	1	1	1	0
	271					3.2975e-13	0	0	1	0	0	0	0	1	1	1	0
	1039					3.2418e-13	1	0	0	0	0	0	0	1	1	1	0
	319					3.2042e-13	0	0	1	0	0	1	1	1	1	1	0
	944					3.1873e-13	0	1	1	1	0	1	0	1	1	1	1
	1398					3.1764e-13	1	0	1	0	1	1	1	0	1	0	1
	1818					3.1111e-13	1	1	1	0	0	0	1	1	0	0	1
	1506					3.0598e-13	1	0	1	1	1	1	0	0	0	0	1
	1690					2.9848e-13	1	1	0	1	0	0	1	1	0	0	1
	1339					2.8637e-13	1	0	1	0	0	1	1	1	0	1	0
	446					2.7816e-13	0	0	1	1	0	1	1	1	1	0	1
	1982					2.7794e-13	1	1	1	1	0	1	1	1	1	0	1
	670					2.772e-13	0	1	0	1	0	0	1	1	1	0	1
	675					2.7082e-13	0	1	0	1	0	1	0	0	0	1	0
	1566					2.7043e-13	1	1	0	0	0	0	1	1	1	0	1
	47					2.6412e-13	0	0	0	0	0	1	0	1	1	1	0
	1984					2.6376e-13	1	1	1	1	0	1	1	1	1	1	1
	928					2.5745e-13	0	1	1	1	0	0	1	1	1	1	1
	1086					2.5244e-13	1	0	0	0	0	1	1	1	1	0	1
	408					2.5153e-13	0	0	1	1	0	0	1	0	1	1	1
	286					2.4403e-13	0	0	1	0	0	0	1	1	1	0	1
	1718					2.373e-13	1	1	0	1	0	1	1	0	1	0	1
	1563					2.2999e-13	1	1	0	0	0	0	1	1	0	1	0
	1579					2.2869e-13	1	1	0	0	0	1	0	1	0	1	0
	1715					2.2638e-13	1	1	0	1	0	1	1	0	0	1	0
	1465					2.263e-13	1	0	1	1	0	1	1	1	0	0	0
	1935					2.2346e-13	1	1	1	1	0	0	0	1	1	1	0
	299					2.2003e-13	0	0	1	0	0	1	0	1	0	1	0
	1458					2.194e-13	1	0	1	1	0	1	1	0	0	0	1
	2043					2.1888e-13	1	1	1	1	1	1	1	1	0	1	0
	1315					2.1212e-13	1	0	1	0	0	1	0	0	0	1	0
	1187					2.1201e-13	1	0	0	1	0	1	0	0	0	1	0
	730					2.0968e-13	0	1	0	1	1	0	1	1	0	0	1
	1738					2.0966e-13	1	1	0	1	1	0	0	1	0	0	1
	362					2.0936e-13	0	0	1	0	1	1	0	1	0	0	1
	1299					2.0753e-13	1	0	1	0	0	0	1	0	0	1	0
	1163					2.0709e-13	1	0	0	1	0	0	0	1	0	1	0
	1291					2.0701e-13	1	0	1	0	0	0	0	1	0	1	0
	234					2.0344e-13	0	0	0	1	1	1	0	1	0	0	1
	1321					2.0323e-13	1	0	1	0	0	1	0	1	0	0	0
	1193					2.0321e-13	1	0	0	1	0	1	0	1	0	0	0
	1130					2.0291e-13	1	0	0	0	1	1	0	1	0	0	1
	1667					2.0285e-13	1	1	0	1	0	0	0	0	0	1	0
	1324					2.0165e-13	1	0	1	0	0	1	0	1	0	1	1
	1785					1.9915e-13	1	1	0	1	1	1	1	1	0	0	0
	1769					1.9891e-13	1	1	0	1	1	1	0	1	0	0	0
	1753					1.989e-13	1	1	0	1	1	0	1	1	0	0	0
	1177					1.9863e-13	1	0	0	1	0	0	1	1	0	0	0
	1305					1.9824e-13	1	0	1	0	0	0	1	1	0	0	0
	504					1.9683e-13	0	0	1	1	1	1	1	0	1	1	1
	943					1.9368e-13	0	1	1	1	0	1	0	1	1	1	0
	430					1.9217e-13	0	0	1	1	0	1	0	1	1	0	1
	862					1.9196e-13	0	1	1	0	1	0	1	1	1	0	1
	816					1.9107e-13	0	1	1	0	0	1	0	1	1	1	1
	1190					1.9052e-13	1	0	0	1	0	1	0	0	1	0	1
	366					1.8745e-13	0	0	1	0	1	1	0	1	1	0	1
	1955					1.8321e-13	1	1	1	1	0	1	0	0	0	1	0
	766					1.8177e-13	0	1	0	1	1	1	1	1	1	0	1
	238					1.8146e-13	0	0	0	1	1	1	0	1	1	0	1
	1662					1.8136e-13	1	1	0	0	1	1	1	1	1	0	1
	1134					1.8107e-13	1	0	0	0	1	1	0	1	1	0	1
	251					1.7892e-13	0	0	0	1	1	1	1	1	0	1	0
	755					1.7803e-13	0	1	0	1	1	1	1	0	0	1	0
	80					1.7793e-13	0	0	0	0	1	0	0	1	1	1	1
	379					1.7684e-13	0	0	1	0	1	1	1	1	0	1	0
	596					1.7672e-13	0	1	0	0	1	0	1	0	0	1	1
	340					1.7623e-13	0	0	1	0	1	0	1	0	0	1	1
	176					1.7462e-13	0	0	0	1	0	1	0	1	1	1	1
	1267					1.7401e-13	1	0	0	1	1	1	1	0	0	1	0
	1395					1.7377e-13	1	0	1	0	1	1	1	0	0	1	0
	1651					1.7234e-13	1	1	0	0	1	1	1	0	0	1	0
	1147					1.7198e-13	1	0	0	0	1	1	1	1	0	1	0
	1024					1.7059e-13	0	1	1	1	1	1	1	1	1	1	1
	762					1.6933e-13	0	1	0	1	1	1	1	1	0	0	1
	896					1.6824e-13	0	1	1	0	1	1	1	1	1	1	1
	1658					1.6623e-13	1	1	0	0	1	1	1	1	0	0	1
	1866					1.6347e-13	1	1	1	0	1	0	0	1	0	0	1
	1913					1.5231e-13	1	1	1	0	1	1	1	1	0	0	0
	1897					1.5213e-13	1	1	1	0	1	1	0	1	0	0	0
	1881					1.5212e-13	1	1	1	0	1	0	1	1	0	0	0
	1626					1.5114e-13	1	1	0	0	1	0	1	1	0	0	1
	318					1.5026e-13	0	0	1	0	0	1	1	1	1	0	1
	1846					1.4994e-13	1	1	1	0	0	1	1	0	1	0	1
	1761					1.4959e-13	1	1	0	1	1	1	0	0	0	0	0
	1004					1.4688e-13	0	1	1	1	1	1	0	1	0	1	1
	1902					1.4618e-13	1	1	1	0	1	1	0	1	1	0	1
	1898					1.4614e-13	1	1	1	0	1	1	0	1	0	0	1
	1854					1.4483e-13	1	1	1	0	0	1	1	1	1	0	1
	1586					1.4357e-13	1	1	0	0	0	1	1	0	0	0	1
	1777					1.4262e-13	1	1	0	1	1	1	1	0	0	0	0
	1745					1.4219e-13	1	1	0	1	1	0	1	0	0	0	0
	1730					1.4219e-13	1	1	0	1	1	0	0	0	0	0	1
	1618					1.4153e-13	1	1	0	0	1	0	1	0	0	0	1
	1770					1.4016e-13	1	1	0	1	1	1	0	1	0	0	1
	1774					1.4015e-13	1	1	0	1	1	1	0	1	1	0	1
	1726					1.3879e-13	1	1	0	1	0	1	1	1	1	0	1
	1806					1.3806e-13	1	1	1	0	0	0	0	1	1	0	1
	256					1.3663e-13	0	0	0	1	1	1	1	1	1	1	1
	1271					1.3411e-13	1	0	0	1	1	1	1	0	1	1	0
	1430					1.3284e-13	1	0	1	1	0	0	1	0	1	0	1
	1678					1.3231e-13	1	1	0	1	0	0	0	1	1	0	1
	1399					1.32e-13	1	0	1	0	1	1	1	0	1	1	0
	1182					1.3197e-13	1	0	0	1	0	0	1	1	1	0	1
	96					1.3134e-13	0	0	0	0	1	0	1	1	1	1	1
	1939					1.3107e-13	1	1	1	1	0	0	1	0	0	1	0
	1513					1.2999e-13	1	0	1	1	1	1	0	1	0	0	0
	1435					1.297e-13	1	0	1	1	0	0	1	1	0	1	0
	1966					1.2733e-13	1	1	1	1	0	1	0	1	1	0	1
	1451					1.2657e-13	1	0	1	1	0	1	0	1	0	1	0
	1859					1.2569e-13	1	1	1	0	1	0	0	0	0	1	0
	474					1.2481e-13	0	0	1	1	1	0	1	1	0	0	1
	1482					1.2456e-13	1	0	1	1	1	0	0	1	0	0	1
	1936					1.2381e-13	1	1	1	1	0	0	0	1	1	1	1
	1268					1.2264e-13	1	0	0	1	1	1	1	0	0	1	1
	1497					1.2192e-13	1	0	1	1	1	0	1	1	0	0	0
	1529					1.1674e-13	1	0	1	1	1	1	1	1	0	0	0
	1250					1.1666e-13	1	0	0	1	1	1	0	0	0	0	1
	1378					1.166e-13	1	0	1	0	1	1	0	0	0	0	1
	1981					1.1634e-13	1	1	1	1	0	1	1	1	1	0	0
	1975					1.1524e-13	1	1	1	1	0	1	1	0	1	1	0
	1942					1.141e-13	1	1	1	1	0	0	1	0	1	0	1
	1878					1.1212e-13	1	1	1	0	1	0	1	0	1	0	1
	232					1.1013e-13	0	0	0	1	1	1	0	0	1	1	1
	664					1.0824e-13	0	1	0	1	0	0	1	0	1	1	1
	1462					1.0806e-13	1	0	1	1	0	1	1	0	1	0	1
	1128					1.0565e-13	1	0	0	0	1	1	0	0	1	1	1
	1152					1.0508e-13	1	0	0	0	1	1	1	1	1	1	1
	1464					1.0387e-13	1	0	1	1	0	1	1	0	1	1	1
	760					1.0103e-13	0	1	0	1	1	1	1	0	1	1	1
	1856					1.0024e-13	1	1	1	0	0	1	1	1	1	1	1
	1560					9.9504e-14	1	1	0	0	0	0	1	0	1	1	1
	1901					9.8861e-14	1	1	1	0	1	1	0	1	1	0	0
	1304					9.8845e-14	1	0	1	0	0	0	1	0	1	1	1
	1720					9.8811e-14	1	1	0	1	0	1	1	0	1	1	1
	1192					9.8498e-14	1	0	0	1	0	1	0	0	1	1	1
	600					9.7513e-14	0	1	0	0	1	0	1	0	1	1	1
	1318					9.664e-14	1	0	1	0	0	1	0	0	1	0	1
	344					9.657e-14	0	0	1	0	1	0	1	0	1	1	1
	1728					9.6128e-14	1	1	0	1	0	1	1	1	1	1	1
	1716					9.4939e-14	1	1	0	1	0	1	1	0	0	1	1
	1656					9.4575e-14	1	1	0	0	1	1	1	0	1	1	1
	1067					9.4197e-14	1	0	0	0	0	1	0	1	0	1	0
	1400					9.4164e-14	1	0	1	0	1	1	1	0	1	1	1
	1773					9.4078e-14	1	1	0	1	1	1	0	1	1	0	0
	688					9.3778e-14	0	1	0	1	0	1	0	1	1	1	1
	1584					9.3442e-14	1	1	0	0	0	1	0	1	1	1	1
	1917					8.9265e-14	1	1	1	0	1	1	1	1	1	0	0
	1850					8.8805e-14	1	1	1	0	0	1	1	1	0	0	1
	1555					8.8616e-14	1	1	0	0	0	0	1	0	0	1	0
	1571					8.8609e-14	1	1	0	0	0	1	0	0	0	1	0
	1870					8.8571e-14	1	1	1	0	1	0	0	1	1	0	1
	1885					8.8424e-14	1	1	1	0	1	0	1	1	1	0	0
	1789					8.5137e-14	1	1	0	1	1	1	1	1	1	0	0
	1722					8.5103e-14	1	1	0	1	0	1	1	1	0	0	1
	1750					8.4469e-14	1	1	0	1	1	0	1	0	1	0	1
	1742					8.4437e-14	1	1	0	1	1	0	0	1	1	0	1
	734					8.4332e-14	0	1	0	1	1	0	1	1	1	0	1
	1757					8.4296e-14	1	1	0	1	1	0	1	1	1	0	0
	768					8.4124e-14	0	1	0	1	1	1	1	1	1	1	1
	1664					8.3941e-14	1	1	0	0	1	1	1	1	1	1	1
	1630					8.3491e-14	1	1	0	0	1	0	1	1	1	0	1
	424					8.3093e-14	0	0	1	1	0	1	0	0	1	1	1
	1188					8.1403e-14	1	0	0	1	0	1	0	0	0	1	1
	884					7.8307e-14	0	1	1	0	1	1	1	0	0	1	1
	995					7.7539e-14	0	1	1	1	1	1	0	0	0	1	0
	988					7.5591e-14	0	1	1	1	1	0	1	1	0	1	1
	1996					7.389e-14	1	1	1	1	1	0	0	1	0	1	1
	1796					6.8394e-14	1	1	1	0	0	0	0	0	0	1	1
	676					6.6551e-14	0	1	0	1	0	1	0	0	0	1	1
	1184					6.6298e-14	1	0	0	1	0	0	1	1	1	1	1
	1490					6.4431e-14	1	0	1	1	1	0	1	0	0	0	1
	1453					6.2777e-14	1	0	1	1	0	1	0	1	1	0	0
	1447					6.1993e-14	1	0	1	1	0	1	0	0	1	1	0
	1114					6.1206e-14	1	0	0	0	1	0	1	1	0	0	1
	1226					6.0863e-14	1	0	0	1	1	0	0	1	0	0	1
	346					6.078e-14	0	0	1	0	1	0	1	1	0	0	1
	1354					6.0749e-14	1	0	1	0	1	0	0	1	0	0	1
	1668					6.0541e-14	1	1	0	1	0	0	0	0	0	1	1
	1194					5.9883e-14	1	0	0	1	0	1	0	1	0	0	1
	1322					5.9749e-14	1	0	1	0	0	1	0	1	0	0	1
	1940					5.9361e-14	1	1	1	1	0	0	1	0	0	1	1
	1306					5.8691e-14	1	0	1	0	0	0	1	1	0	0	1
	1362					5.8637e-14	1	0	1	0	1	0	1	0	0	0	1
	2010					5.8523e-14	1	1	1	1	1	0	1	1	0	0	1
	1273					5.8317e-14	1	0	0	1	1	1	1	1	0	0	0
	1257					5.8245e-14	1	0	0	1	1	1	0	1	0	0	0
	1241					5.8237e-14	1	0	0	1	1	0	1	1	0	0	0
	1401					5.8211e-14	1	0	1	0	1	1	1	1	0	0	0
	1385					5.8137e-14	1	0	1	0	1	1	0	1	0	0	0
	1369					5.8126e-14	1	0	1	0	1	0	1	1	0	0	0
	1956					5.2817e-14	1	1	1	1	0	1	0	0	0	1	1
	1830					5.1483e-14	1	1	1	0	0	1	0	0	1	0	1
	936					5.1177e-14	0	1	1	1	0	1	0	0	1	1	1
	1116					4.8437e-14	1	0	0	0	1	0	1	1	0	1	1
	1517					4.8009e-14	1	0	1	1	1	1	0	1	1	0	0
	1330					4.7814e-14	1	0	1	0	0	1	1	0	0	0	1
	288					4.5706e-14	0	0	1	0	0	0	1	1	1	1	1
	1702					4.5426e-14	1	1	0	1	0	1	0	0	1	0	1
	616					4.432e-14	0	1	0	0	1	1	0	0	1	1	1
	1010					4.3974e-14	0	1	1	1	1	1	1	0	0	0	1
	1959					4.2046e-14	1	1	1	1	0	1	0	0	1	1	0
	1970					4.1904e-14	1	1	1	1	0	1	1	0	0	0	1
	1276					4.0548e-14	1	0	0	1	1	1	1	1	0	1	1
	1686					4.0393e-14	1	1	0	1	0	0	1	0	1	0	1
	1261					3.878e-14	1	0	0	1	1	1	0	1	1	0	0
	1389					3.8739e-14	1	0	1	0	1	1	0	1	1	0	0
	743					3.8518e-14	0	1	0	1	1	1	0	0	1	1	0
	1118					3.7827e-14	1	0	0	0	1	0	1	1	1	0	1
	876					3.5969e-14	0	1	1	0	1	1	0	1	0	1	1
	800					3.4988e-14	0	1	1	0	0	0	1	1	1	1	1
	414					3.477e-14	0	0	1	1	0	0	1	1	1	0	1
	2038					3.4209e-14	1	1	1	1	1	1	1	0	1	0	1
	847					3.42e-14	0	1	1	0	1	0	0	1	1	1	0
	2039					3.256e-14	1	1	1	1	1	1	1	0	1	1	0
	1847					3.2467e-14	1	1	1	0	0	1	1	0	1	1	0
	1527					3.138e-14	1	0	1	1	1	1	1	0	1	1	0
	2044					3.0501e-14	1	1	1	1	1	1	1	1	0	1	1
	1526					3.05e-14	1	0	1	1	1	1	1	0	1	0	1
	1639					2.9381e-14	1	1	0	0	1	1	0	0	1	1	0
	623					2.7968e-14	0	1	0	0	1	1	0	1	1	1	0
	1533					2.5785e-14	1	0	1	1	1	1	1	1	1	0	0
	1844					2.5759e-14	1	1	1	0	0	1	1	0	0	1	1
	478					2.5563e-14	0	0	1	1	1	0	1	1	1	0	1
	1501					2.5532e-14	1	0	1	1	1	0	1	1	1	0	0
	1486					2.5531e-14	1	0	1	1	1	0	0	1	1	0	1
	350					2.5348e-14	0	0	1	0	1	0	1	1	1	0	1
	1277					2.5289e-14	1	0	0	1	1	1	1	1	1	0	0
	1405					2.5265e-14	1	0	1	0	1	1	1	1	1	0	0
	808					2.5054e-14	0	1	1	0	0	1	0	0	1	1	1
	1245					2.4763e-14	1	0	0	1	1	0	1	1	1	0	0
	1230					2.4762e-14	1	0	0	1	1	0	0	1	1	0	1
	1373					2.4738e-14	1	0	1	0	1	0	1	1	1	0	0
	1358					2.4737e-14	1	0	1	0	1	0	0	1	1	0	1
	888					2.4225e-14	0	1	1	0	1	1	1	0	1	1	1
	860					2.2509e-14	0	1	1	0	1	0	1	1	0	1	1
	964					2.2403e-14	0	1	1	1	1	0	0	0	0	1	1
	484					2.1376e-14	0	0	1	1	1	1	0	0	0	1	1
	979					1.9691e-14	0	1	1	1	1	0	1	0	0	1	0
	719					1.9615e-14	0	1	0	1	1	0	0	1	1	1	0
	672					1.9065e-14	0	1	0	1	0	0	1	1	1	1	1
	1072					1.8922e-14	1	0	0	0	0	1	0	1	1	1	1
	1814					1.8682e-14	1	1	1	0	0	0	1	0	1	0	1
	416					1.8378e-14	0	0	1	1	0	0	1	1	1	1	1
	215					1.8115e-14	0	0	0	1	1	0	1	0	1	1	0
	468					1.8043e-14	0	0	1	1	1	0	1	0	0	1	1
	1111					1.8003e-14	1	0	0	0	1	0	1	0	1	1	0
	855					1.7985e-14	0	1	1	0	1	0	1	0	1	1	0
	1344					1.7768e-14	1	0	1	0	0	1	1	1	1	1	1
	488					1.6923e-14	0	0	1	1	1	1	0	0	1	1	1
	748					1.6159e-14	0	1	0	1	1	1	0	1	0	1	1
	875					1.6054e-14	0	1	1	0	1	1	0	1	0	1	0
	859					1.6053e-14	0	1	1	0	1	0	1	1	0	1	0
	1837					1.6046e-14	1	1	1	0	0	1	0	1	1	0	0
	343					1.6021e-14	0	0	1	0	1	0	1	0	1	1	0
	1644					1.6011e-14	1	1	0	0	1	1	0	1	0	1	1
	360					1.5951e-14	0	0	1	0	1	1	0	0	1	1	1
	1008					1.5663e-14	0	1	1	1	1	1	0	1	1	1	1
	607					1.5493e-14	0	1	0	0	1	0	1	1	1	1	0
	1821					1.5438e-14	1	1	1	0	0	0	1	1	1	0	0
	1709					1.5413e-14	1	1	0	1	0	1	0	1	1	0	0
	1853					1.5189e-14	1	1	1	0	0	1	1	1	1	0	0
	1568					1.5069e-14	1	1	0	0	0	0	1	1	1	1	1
	1424					1.4955e-14	1	0	1	1	0	0	0	1	1	1	1
	1693					1.4872e-14	1	1	0	1	0	0	1	1	1	0	0
	1719					1.4718e-14	1	1	0	1	0	1	1	0	1	1	0
	1725					1.4476e-14	1	1	0	1	0	1	1	1	1	0	0
	1572					1.4394e-14	1	1	0	0	0	1	0	0	0	1	1
	1511					1.4283e-14	1	0	1	1	1	1	0	0	1	1	0
	1826					1.418e-14	1	1	1	0	0	1	0	0	0	0	1
	1615					1.4133e-14	1	1	0	0	1	0	0	1	1	1	0
	1507					1.3466e-14	1	0	1	1	1	1	0	0	0	1	0
	1236					1.3155e-14	1	0	0	1	1	0	1	0	0	1	1
	1422					1.3085e-14	1	0	1	1	0	0	0	1	1	0	1
	895					1.3002e-14	0	1	1	0	1	1	1	1	1	1	0
	612					1.2889e-14	0	1	0	0	1	1	0	0	0	1	1
	471					1.2872e-14	0	0	1	1	1	0	1	0	1	1	0
	880					1.2862e-14	0	1	1	0	1	1	0	1	1	1	1
	792					1.2368e-14	0	1	1	0	0	0	1	0	1	1	1
	1007					1.2004e-14	0	1	1	1	1	1	0	1	1	1	0
	112					1.1884e-14	0	0	0	0	1	1	0	1	1	1	1
	463					1.1722e-14	0	0	1	1	1	0	0	1	1	1	0
	840					1.1705e-14	0	1	1	0	1	0	0	0	1	1	1
	872					1.1692e-14	0	1	1	0	1	1	0	0	1	1	1
	1916					1.1602e-14	1	1	1	0	1	1	1	1	0	1	1
	491					1.129e-14	0	0	1	1	1	1	0	1	0	1	0
	475					1.108e-14	0	0	1	1	1	0	1	1	0	1	0
	228					1.1061e-14	0	0	0	1	1	1	0	0	0	1	1
	1788					1.1012e-14	1	1	0	1	1	1	1	1	0	1	1
	1483					1.0804e-14	1	0	1	1	1	0	0	1	0	1	0
	456					1.0673e-14	0	0	1	1	1	0	0	0	1	1	1
	1479					1.067e-14	1	0	1	1	1	0	0	0	1	1	0
	1124					1.0648e-14	1	0	0	0	1	1	0	0	0	1	1
	1431					1.0635e-14	1	0	1	1	0	0	1	0	1	1	0
	1910					1.0305e-14	1	1	1	0	1	1	1	0	1	0	1
	200					1.0177e-14	0	0	0	1	1	0	0	0	1	1	1
	1096					1.0146e-14	1	0	0	0	1	0	0	0	1	1	1
	1911					1.0118e-14	1	1	1	0	1	1	1	0	1	1	0
	1437					1.0115e-14	1	0	1	1	0	0	1	1	1	0	0
	1223					1.0054e-14	1	0	0	1	1	0	0	0	1	1	0
	328					1.0053e-14	0	0	1	0	1	0	0	0	1	1	1
	1351					1.0044e-14	1	0	1	0	1	0	0	0	1	1	0
	432					9.8882e-15	0	0	1	1	0	1	0	1	1	1	1
	1808					9.6184e-15	1	1	1	0	0	0	0	1	1	1	1
	732					9.5905e-15	0	1	0	1	1	0	1	1	0	1	1
	476					9.5749e-15	0	0	1	1	1	0	1	1	0	1	1
	1416					9.5237e-15	1	0	1	1	0	0	0	0	1	1	1
	492					9.4467e-15	0	0	1	1	1	1	0	1	0	1	1
	747					9.3589e-15	0	1	0	1	1	1	0	1	0	1	0
	731					9.3587e-15	0	1	0	1	1	0	1	1	0	1	0
	1868					9.3573e-15	1	1	1	0	1	0	0	1	0	1	1
	1739					9.3269e-15	1	1	0	1	1	0	0	1	0	1	0
	1628					9.299e-15	1	1	0	0	1	0	1	1	0	1	1
	1484					9.2623e-15	1	0	1	1	1	0	0	1	0	1	1
	1000					9.1859e-15	0	1	1	1	1	1	0	0	1	1	1
	2023					9.1368e-15	1	1	1	1	1	1	0	0	1	1	0
	1680					9.1048e-15	1	1	0	1	0	0	0	1	1	1	1
	1255					9.0661e-15	1	0	0	1	1	1	0	0	1	1	0
	1383					9.0524e-15	1	0	1	0	1	1	0	0	1	1	0
	1987					8.8785e-15	1	1	1	1	1	0	0	0	0	1	0
	1740					8.8573e-15	1	1	0	1	1	0	0	1	0	1	1
	976					8.6891e-15	0	1	1	1	1	0	0	1	1	1	1
	431					8.442e-15	0	0	1	1	0	1	0	1	1	1	0
	1491					8.2907e-15	1	0	1	1	1	0	1	0	0	1	0
	1476					8.0353e-15	1	0	1	1	1	0	0	0	0	1	1
	983					7.9904e-15	0	1	1	1	1	0	1	0	1	1	0
	1907					7.8435e-15	1	1	1	0	1	1	1	0	0	1	0
	302					7.7632e-15	0	0	1	0	0	1	0	1	1	0	1
	174					7.7497e-15	0	0	0	1	0	1	0	1	1	0	1
	415					7.6491e-15	0	0	1	1	0	0	1	1	1	1	0
	1070					7.5449e-15	1	0	0	0	0	1	0	1	1	0	1
	1266					7.239e-15	1	0	0	1	1	1	1	0	0	0	1
	1867					7.1408e-15	1	1	1	0	1	0	0	1	0	1	0
	754					7.1377e-15	0	1	0	1	1	1	1	0	0	0	1
	1650					7.0808e-15	1	1	0	0	1	1	1	0	0	0	1
	254					6.9616e-15	0	0	0	1	1	1	1	1	1	0	1
	680					6.7999e-15	0	1	0	1	0	1	0	0	1	1	1
	1471					6.6884e-15	1	0	1	1	0	1	1	1	1	1	0
	1166					6.6407e-15	1	0	0	1	0	0	0	1	1	0	1
	1150					6.6134e-15	1	0	0	0	1	1	1	1	1	0	1
	1643					6.5708e-15	1	1	0	0	1	1	0	1	0	1	0
	1627					6.5703e-15	1	1	0	0	1	0	1	1	0	1	0
	1294					6.5025e-15	1	0	1	0	0	0	0	1	1	0	1
	756					6.4911e-15	0	1	0	1	1	1	1	0	0	1	1
	1576					6.4522e-15	1	1	0	0	0	1	0	0	1	1	1
	752					6.4368e-15	0	1	0	1	1	1	0	1	1	1	1
	1648					6.4211e-15	1	1	0	0	1	1	0	1	1	1	1
	1810					6.3978e-15	1	1	1	0	0	0	1	0	0	0	1
	1423					6.3103e-15	1	0	1	1	0	0	0	1	1	1	0
	968					6.2873e-15	0	1	1	1	1	0	0	0	1	1	1
	1991					6.2655e-15	1	1	1	1	1	0	0	0	1	1	0
	1175					6.1516e-15	1	0	0	1	0	0	1	0	1	1	0
	95					6.1182e-15	0	0	0	0	1	0	1	1	1	1	0
	767					6.0215e-15	0	1	0	1	1	1	1	1	1	1	0
	1652					5.9815e-15	1	1	0	0	1	1	1	0	0	1	1
	348					5.8753e-15	0	0	1	0	1	0	1	1	0	1	1
	2035					5.8194e-15	1	1	1	1	1	1	1	0	0	1	0
	506					5.8105e-15	0	0	1	1	1	1	1	1	0	0	1
	991					5.8082e-15	0	1	1	1	1	0	1	1	1	1	0
	1890					5.7429e-15	1	1	1	0	1	1	0	0	0	0	1
	1531					5.7325e-15	1	0	1	1	1	1	1	1	0	1	0
	356					5.7324e-15	0	0	1	0	1	1	0	0	0	1	1
	207					5.6581e-15	0	0	0	1	1	0	0	1	1	1	0
	1337					5.6564e-15	1	0	1	0	0	1	1	1	0	0	0
	335					5.648e-15	0	0	1	0	1	0	0	1	1	1	0
	1103					5.6464e-15	1	0	0	0	1	0	0	1	1	1	0
	236					5.5776e-15	0	0	0	1	1	1	0	1	0	1	1
	1012					5.5438e-15	0	1	1	1	1	1	1	0	0	1	1
	868					5.5122e-15	0	1	1	0	1	1	0	0	0	1	1
	1663					5.4991e-15	1	1	0	0	1	1	1	1	1	1	0
	920					5.4869e-15	0	1	1	1	0	0	1	0	1	1	1
	1999					5.4819e-15	1	1	1	1	1	0	0	1	1	1	0
	1396					5.2526e-15	1	0	1	0	1	1	1	0	0	1	1
	1698					5.1432e-15	1	1	0	1	0	1	0	0	0	0	1
	1848					5.1131e-15	1	1	1	0	0	1	1	0	1	1	1
	384					5.0601e-15	0	0	1	0	1	1	1	1	1	1	1
	1316					4.977e-15	1	0	1	0	0	1	0	0	0	1	1
	1943					4.8594e-15	1	1	1	1	0	0	1	0	1	1	0
	1928					4.8564e-15	1	1	1	1	0	0	0	0	1	1	1
	250					4.7925e-15	0	0	0	1	1	1	1	1	0	0	1
	1782					4.6668e-15	1	1	0	1	1	1	1	0	1	0	1
	304					4.6199e-15	0	0	1	0	0	1	0	1	1	1	1
	2018					4.4709e-15	1	1	1	1	1	1	0	0	0	0	1
	608					4.3366e-15	0	1	0	0	1	0	1	1	1	1	1
	1132					4.3358e-15	1	0	0	0	1	1	0	1	0	1	1
	1320					4.2918e-15	1	0	1	0	0	1	0	0	1	1	1
	1827					4.241e-15	1	1	1	0	0	1	0	0	0	1	0
	1811					4.1831e-15	1	1	1	0	0	0	1	0	0	1	0
	799					4.1274e-15	0	1	1	0	0	0	1	1	1	1	0
	1691					4.0349e-15	1	1	0	1	0	0	1	1	0	1	0
	1469					4.0237e-15	1	0	1	1	0	1	1	1	1	0	0
	1783					3.9807e-15	1	1	0	1	1	1	1	0	1	1	0
	1303					3.9731e-15	1	0	1	0	0	0	1	0	1	1	0
	1244					3.9519e-15	1	0	0	1	1	0	1	1	0	1	1
	1168					3.8759e-15	1	0	0	1	0	0	0	1	1	1	1
	364					3.8723e-15	0	0	1	0	1	1	0	1	0	1	1
	1849					3.8326e-15	1	1	1	0	0	1	1	1	0	0	0
	1160					3.8169e-15	1	0	0	1	0	0	0	0	1	1	1
	1296					3.8082e-15	1	0	1	0	0	0	0	1	1	1	1
	1191					3.7635e-15	1	0	0	1	0	1	0	0	1	1	0
	1228					3.7355e-15	1	0	0	1	1	0	0	1	0	1	1
	1356					3.7266e-15	1	0	1	0	1	0	0	1	0	1	1
	1181					3.7221e-15	1	0	0	1	0	0	1	1	1	0	0
	1309					3.7123e-15	1	0	1	0	0	0	1	1	1	0	0
	1197					3.687e-15	1	0	0	1	0	1	0	1	1	0	0
	1288					3.6869e-15	1	0	1	0	0	0	0	0	1	1	1
	1325					3.6836e-15	1	0	1	0	0	1	0	1	1	0	0
	1319					3.6662e-15	1	0	1	0	0	1	0	0	1	1	0
	1341					3.5698e-15	1	0	1	0	0	1	1	1	1	0	0
	1213					3.568e-15	1	0	0	1	0	1	1	1	1	0	0
	1146					3.5222e-15	1	0	0	0	1	1	1	1	0	0	1
	1721					3.454e-15	1	1	0	1	0	1	1	1	0	0	0
	1472					3.2055e-15	1	0	1	1	0	1	1	1	1	1	1
	708					3.1223e-15	0	1	0	1	1	0	0	0	0	1	1
	1404					3.1186e-15	1	0	1	0	1	1	1	1	0	1	1
	1604					3.1102e-15	1	1	0	0	1	0	0	0	0	1	1
	2042					3.1038e-15	1	1	1	1	1	1	1	1	0	0	1
	1394					2.9653e-15	1	0	1	0	1	1	1	0	0	0	1
	219					2.9158e-15	0	0	0	1	1	0	1	1	0	1	0
	378					2.8991e-15	0	0	1	0	1	1	1	1	0	0	1
	511					2.866e-15	0	0	1	1	1	1	1	1	1	1	0
	1522					2.8116e-15	1	0	1	1	1	1	1	0	0	0	1
	1874					2.8056e-15	1	1	1	0	1	0	1	0	0	0	1
	2011					2.7884e-15	1	1	1	1	1	0	1	1	0	1	0
	2027					2.7882e-15	1	1	1	1	1	1	0	1	0	1	0
	739					2.778e-15	0	1	0	1	1	1	0	0	0	1	0
	852					2.7337e-15	0	1	1	0	1	0	1	0	0	1	1
	235					2.7323e-15	0	0	0	1	1	1	0	1	0	1	0
	1251					2.7277e-15	1	0	0	1	1	1	0	0	0	1	0
	363					2.7274e-15	0	0	1	0	1	1	0	1	0	1	0
	347					2.7272e-15	0	0	1	0	1	0	1	1	0	1	0
	1379					2.7252e-15	1	0	1	0	1	1	0	0	0	1	0
	723					2.7246e-15	0	1	0	1	1	0	1	0	0	1	0
	1227					2.724e-15	1	0	0	1	1	0	0	1	0	1	0
	1235					2.723e-15	1	0	0	1	1	0	1	0	0	1	0
	1115					2.7222e-15	1	0	0	0	1	0	1	1	0	1	0
	1131					2.721e-15	1	0	0	0	1	1	0	1	0	1	0
	1363					2.7197e-15	1	0	1	0	1	0	1	0	0	1	0
	1220					2.7193e-15	1	0	0	1	1	0	0	0	0	1	1
	1355					2.7187e-15	1	0	1	0	1	0	0	1	0	1	0
	1635					2.7162e-15	1	1	0	0	1	1	0	0	0	1	0
	1731					2.716e-15	1	1	0	1	1	0	0	0	0	1	0
	1348					2.7157e-15	1	0	1	0	1	0	0	0	0	1	1
	1619					2.7154e-15	1	1	0	0	1	0	1	0	0	1	0
	1532					2.6729e-15	1	0	1	1	1	1	1	1	0	1	1
	815					2.2972e-15	0	1	1	0	0	1	0	1	1	1	0
	671					2.1984e-15	0	1	0	1	0	0	1	1	1	1	0
	1240					2.198e-15	1	0	0	1	1	0	1	0	1	1	1
	1016					2.1119e-15	0	1	1	1	1	1	1	0	1	1	1
	255					2.0686e-15	0	0	0	1	1	1	1	1	1	1	0
	1151					2.0599e-15	1	0	0	0	1	1	1	1	1	1	0
	1466					1.9886e-15	1	0	1	1	0	1	1	1	0	0	1
	383					1.9702e-15	0	0	1	0	1	1	1	1	1	1	0
	1567					1.7631e-15	1	1	0	0	0	0	1	1	1	1	0
	382					1.6002e-15	0	0	1	0	1	1	1	1	1	0	1
	510					1.5573e-15	0	0	1	1	1	1	1	1	1	0	1
	1842					1.5427e-15	1	1	1	0	0	1	1	0	0	0	1
	1727					1.5153e-15	1	1	0	1	0	1	1	1	1	1	0
	1707					1.462e-15	1	1	0	1	0	1	0	1	0	1	0
	1819					1.4041e-15	1	1	1	0	0	0	1	1	0	1	0
	1835					1.393e-15	1	1	1	0	0	1	0	1	0	1	0
	1863					1.3128e-15	1	1	1	0	1	0	0	0	1	1	0
	1855					1.2835e-15	1	1	1	0	0	1	1	1	1	1	0
	1679					1.2503e-15	1	1	0	1	0	0	0	1	1	1	0
	1838					1.2281e-15	1	1	1	0	0	1	0	1	1	0	1
	1710					1.1904e-15	1	1	0	1	0	1	0	1	1	0	1
	687					1.1653e-15	0	1	0	1	0	1	0	1	1	1	0
	1807					1.1456e-15	1	1	1	0	0	0	0	1	1	1	0
	848					1.0351e-15	0	1	1	0	1	0	0	1	1	1	1
	727					1.0253e-15	0	1	0	1	1	0	1	0	1	1	0
	1623					1.0174e-15	1	1	0	0	1	0	1	0	1	1	0
	159					9.9484e-16	0	0	0	1	0	0	1	1	1	1	0
	1583					9.7164e-16	1	1	0	0	0	1	0	1	1	1	0
	1950					8.9653e-16	1	1	1	1	0	0	1	1	1	0	1
	1831					8.719e-16	1	1	1	0	0	1	0	0	1	1	0
	1815					8.4763e-16	1	1	1	0	0	0	1	0	1	1	0
	1800					8.3844e-16	1	1	1	0	0	0	0	0	1	1	1
	2014					8.2678e-16	1	1	1	1	1	0	1	1	1	0	1
	712					8.2522e-16	0	1	0	1	1	0	0	0	1	1	1
	1735					8.2518e-16	1	1	0	1	1	0	0	0	1	1	0
	1608					8.1895e-16	1	1	0	0	1	0	0	0	1	1	1
	2002					8.1474e-16	1	1	1	1	1	0	1	0	0	0	1
	1307					7.9612e-16	1	0	1	0	0	0	1	1	0	1	0
	1976					7.5325e-16	1	1	1	1	0	1	1	0	1	1	1
	1209					7.5023e-16	1	0	0	1	0	1	1	1	0	0	0
	1787					6.9594e-16	1	1	0	1	1	1	1	1	0	1	0
	1703					6.8355e-16	1	1	0	1	0	1	0	0	1	1	0
	495					6.623e-16	0	0	1	1	1	1	0	1	1	1	0
	1687					6.4735e-16	1	1	0	1	0	0	1	0	1	1	0
	1672					6.468e-16	1	1	0	1	0	0	0	0	1	1	1
	1338					6.3651e-16	1	0	1	0	0	1	1	1	0	0	1
	1055					6.3364e-16	1	0	0	0	0	0	1	1	1	1	0
	724					6.0348e-16	0	1	0	1	1	0	1	0	0	1	1
	1215					5.82e-16	1	0	0	1	0	1	1	1	1	1	0
	1915					5.6204e-16	1	1	1	0	1	1	1	1	0	1	0
	287					5.3424e-16	0	0	1	0	0	0	1	1	1	1	0
	1514					5.3382e-16	1	0	1	1	1	1	0	1	0	0	1
	2047					5.2243e-16	1	1	1	1	1	1	1	1	1	1	0
	879					4.6618e-16	0	1	1	0	1	1	0	1	1	1	0
	1683					4.6037e-16	1	1	0	1	0	0	1	0	0	1	0
	224					4.5226e-16	0	0	0	1	1	0	1	1	1	1	1
	1895					4.4249e-16	1	1	1	0	1	1	0	0	1	1	0
	1242					4.3879e-16	1	0	0	1	1	0	1	1	0	0	1
	720					4.3646e-16	0	1	0	1	1	0	0	1	1	1	1
	1951					4.3535e-16	1	1	1	1	0	0	1	1	1	1	0
	1762					4.3488e-16	1	1	0	1	1	1	0	0	0	0	1
	464					4.2932e-16	0	0	1	1	1	0	0	1	1	1	1
	1616					4.2777e-16	1	1	0	0	1	0	0	1	1	1	1
	1214					4.2e-16	1	0	0	1	0	1	1	1	1	0	1
	1714					4.1824e-16	1	1	0	1	0	1	1	0	0	0	1
	239					4.0946e-16	0	0	0	1	1	1	0	1	1	1	0
	367					4.0884e-16	0	0	1	0	1	1	0	1	1	1	0
	1135					4.0879e-16	1	0	0	0	1	1	0	1	1	1	0
	2046					4.0301e-16	1	1	1	1	1	1	1	1	1	0	1
	1518					3.9176e-16	1	0	1	1	1	1	0	1	1	0	1
	1746					3.7986e-16	1	1	0	1	1	0	1	0	0	0	1
	1195					3.5533e-16	1	0	0	1	0	1	0	1	0	1	0
	1246					3.4214e-16	1	0	0	1	1	0	1	1	1	0	1
	1524					3.3387e-16	1	0	1	1	1	1	1	0	0	1	1
	1167					3.3081e-16	1	0	0	1	0	0	0	1	1	1	0
	1295					3.3002e-16	1	0	1	0	0	0	0	1	1	1	0
	1343					3.2059e-16	1	0	1	0	0	1	1	1	1	1	0
	1968					3.186e-16	1	1	1	1	0	1	0	1	1	1	1
	512					3.036e-16	0	0	1	1	1	1	1	1	1	1	1
	1822					2.8317e-16	1	1	1	0	0	0	1	1	1	0	1
	175					2.8008e-16	0	0	0	1	0	1	0	1	1	1	0
	1470					2.7842e-16	1	0	1	1	0	1	1	1	1	0	1
	1694					2.7736e-16	1	1	0	1	0	0	1	1	1	0	1
	303					2.6786e-16	0	0	1	0	0	1	0	1	1	1	0
	1699					2.6565e-16	1	1	0	1	0	1	0	0	0	1	0
	1071					2.6438e-16	1	0	0	0	0	1	0	1	1	1	0
	1812					2.5216e-16	1	1	1	0	0	0	1	0	0	1	1
	1310					2.3947e-16	1	0	1	0	0	0	1	1	1	0	1
	1323					2.2023e-16	1	0	1	0	0	1	0	1	0	1	0
	472					2.1793e-16	0	0	1	1	1	0	1	0	1	1	1
	1754					2.0988e-16	1	1	0	1	1	0	1	1	0	0	1
	1258					2.0365e-16	1	0	0	1	1	1	0	1	0	0	1
	1386					2.035e-16	1	0	1	0	1	1	0	1	0	0	1
	1952					1.9961e-16	1	1	1	1	0	0	1	1	1	1	1
	1967					1.9378e-16	1	1	1	1	0	1	0	1	1	1	0
	1454					1.9236e-16	1	0	1	1	0	1	0	1	1	0	1
	1918					1.8987e-16	1	1	1	0	1	1	1	1	1	0	1
	1790					1.8195e-16	1	1	0	1	1	1	1	1	1	0	1
	1262					1.8164e-16	1	0	0	1	1	1	0	1	1	0	1
	1390					1.8156e-16	1	0	1	0	1	1	0	1	1	0	1
	1275					1.791e-16	1	0	0	1	1	1	1	1	0	1	0
	208					1.7866e-16	0	0	0	1	1	0	0	1	1	1	1
	336					1.7813e-16	0	0	1	0	1	0	0	1	1	1	1
	1104					1.7811e-16	1	0	0	0	1	0	0	1	1	1	1
	1779					1.7796e-16	1	1	0	1	1	1	1	0	0	1	0
	1403					1.7698e-16	1	0	1	0	1	1	1	1	0	1	0
	1200					1.7479e-16	1	0	0	1	0	1	0	1	1	1	1
	1914					1.7423e-16	1	1	1	0	1	1	1	1	0	0	1
	1620					1.7325e-16	1	1	0	0	1	0	1	0	0	1	1
	1364					1.7283e-16	1	0	1	0	1	0	1	0	0	1	1
	996					1.7204e-16	0	1	1	1	1	1	0	0	0	1	1
	2048					1.7058e-16	1	1	1	1	1	1	1	1	1	1	1
	1786					1.695e-16	1	1	0	1	1	1	1	1	0	0	1
	1882					1.6363e-16	1	1	1	0	1	0	1	1	0	0	1
	2028					1.4689e-16	1	1	1	1	1	1	0	1	0	1	1
	1342					1.443e-16	1	0	1	0	0	1	1	1	1	0	1
	1280					1.3668e-16	1	0	0	1	1	1	1	1	1	1	1
	1906					1.3367e-16	1	1	1	0	1	1	1	0	0	0	1
	1120					1.3138e-16	1	0	0	0	1	0	1	1	1	1	1
	1860					1.2642e-16	1	1	1	0	1	0	0	0	0	1	1
	1891					1.2624e-16	1	1	1	0	1	1	0	0	0	1	0
	1875					1.2617e-16	1	1	1	0	1	0	1	0	0	1	0
	1498					1.2471e-16	1	0	1	1	1	0	1	1	0	0	1
	1432					1.2113e-16	1	0	1	1	0	0	1	0	1	1	1
	1256					1.1015e-16	1	0	0	1	1	1	0	0	1	1	1
	1688					1.0607e-16	1	1	0	1	0	0	1	0	1	1	1
	1528					1.0503e-16	1	0	1	1	1	1	1	0	1	1	1
	728					1.0273e-16	0	1	0	1	1	0	1	0	1	1	1
	1784					9.9051e-17	1	1	0	1	1	1	1	0	1	1	1
	1840					9.8043e-17	1	1	1	0	0	1	0	1	1	1	1
	1624					9.5512e-17	1	1	0	0	1	0	1	0	1	1	1
	1368					9.4678e-17	1	0	1	0	1	0	1	0	1	1	1
	1712					9.3861e-17	1	1	0	1	0	1	0	1	1	1	1
	1886					8.8534e-17	1	1	1	0	1	0	1	1	1	0	1
	1920					8.7855e-17	1	1	1	0	1	1	1	1	1	1	1
	1758					8.4416e-17	1	1	0	1	1	0	1	1	1	0	1
	1792					8.4197e-17	1	1	0	1	1	1	1	1	1	1	1
	1448					7.8999e-17	1	0	1	1	0	1	0	0	1	1	1
	1828					7.8677e-17	1	1	1	0	0	1	0	0	0	1	1
	2012					7.5321e-17	1	1	1	1	1	0	1	1	0	1	1
	1700					6.6556e-17	1	1	0	1	0	1	0	0	0	1	1
	2019					6.2073e-17	1	1	1	1	1	1	0	0	0	1	0
	1370					6.0831e-17	1	0	1	0	1	0	1	1	0	0	1
	744					5.373e-17	0	1	0	1	1	1	0	0	1	1	1
	1960					5.1082e-17	1	1	1	1	0	1	0	0	1	1	1
	1312					4.5648e-17	1	0	1	0	0	0	1	1	1	1	1
	1640					4.4269e-17	1	1	0	0	1	1	0	0	1	1	1
	751					4.001e-17	0	1	0	1	1	1	0	1	1	1	0
	2034					3.8658e-17	1	1	1	1	1	1	1	0	0	0	1
	1767					3.8555e-17	1	1	0	1	1	1	0	0	1	1	0
	863					3.7352e-17	0	1	1	0	1	0	1	1	1	1	0
	980					3.2472e-17	0	1	1	1	1	0	1	0	0	1	1
	1647					2.7996e-17	1	1	0	0	1	1	0	1	1	1	0
	1502					2.5571e-17	1	0	1	1	1	0	1	1	1	0	1
	1374					2.5357e-17	1	0	1	0	1	0	1	1	1	0	1
	1508					2.1397e-17	1	0	1	1	1	1	0	0	0	1	1
	735					2.1322e-17	0	1	0	1	1	0	1	1	1	1	0
	1438					2.0067e-17	1	0	1	1	0	0	1	1	1	0	1
	1743					1.9635e-17	1	1	0	1	1	0	0	1	1	1	0
	856					1.8998e-17	0	1	1	0	1	0	1	0	1	1	1
	1440					1.8309e-17	1	0	1	1	0	0	1	1	1	1	1
	1696					1.8252e-17	1	1	0	1	0	0	1	1	1	1	1
	1239					1.8132e-17	1	0	0	1	1	0	1	0	1	1	0
	1900					1.6991e-17	1	1	1	0	1	1	0	1	0	1	1
	1512					1.6936e-17	1	0	1	1	1	1	0	0	1	1	1
	496					1.6849e-17	0	0	1	1	1	1	0	1	1	1	1
	992					1.6727e-17	0	1	1	1	1	0	1	1	1	1	1
	1772					1.6174e-17	1	1	0	1	1	1	0	1	0	1	1
	1367					1.6034e-17	1	0	1	0	1	0	1	0	1	1	0
	1824					1.6026e-17	1	1	1	0	0	0	1	1	1	1	1
	1384					1.5877e-17	1	0	1	0	1	1	0	0	1	1	1
	2032					1.5666e-17	1	1	1	1	1	1	0	1	1	1	1
	1631					1.5508e-17	1	1	0	0	1	0	1	1	1	1	0
	1871					1.5298e-17	1	1	1	0	1	0	0	1	1	1	0
	240					1.3341e-17	0	0	0	1	1	1	0	1	1	1	1
	740					1.3065e-17	0	1	0	1	1	1	0	0	0	1	1
	1636					1.2896e-17	1	1	0	0	1	1	0	0	0	1	1
	1495					1.2885e-17	1	0	1	1	1	0	1	0	1	1	0
	479					1.2812e-17	0	0	1	1	1	0	1	1	1	1	0
	1988					1.2127e-17	1	1	1	1	1	0	0	0	0	1	1
	2031					1.2014e-17	1	1	1	1	1	1	0	1	1	1	0
	1136					1.1892e-17	1	0	0	0	1	1	0	1	1	1	1
	1487					1.1734e-17	1	0	1	1	1	0	0	1	1	1	0
	1515					1.1302e-17	1	0	1	1	1	1	0	1	0	1	0
	1499					1.1091e-17	1	0	1	1	1	0	1	1	0	1	0
	1252					1.1067e-17	1	0	0	1	1	1	0	0	0	1	1
	1480					1.0684e-17	1	0	1	1	1	0	0	0	1	1	1
	1224					1.0187e-17	1	0	0	1	1	0	0	0	1	1	1
	1352					1.0062e-17	1	0	1	0	1	0	0	0	1	1	1
	1884					9.9099e-18	1	1	1	0	1	0	1	1	0	1	1
	1456					9.8977e-18	1	0	1	1	0	1	0	1	1	1	1
	1500					9.5751e-18	1	0	1	1	1	0	1	1	0	1	1
	1756					9.5609e-18	1	1	0	1	1	0	1	1	0	1	1
	1516					9.4561e-18	1	0	1	1	1	1	0	1	0	1	1
	1771					9.3683e-18	1	1	0	1	1	1	0	1	0	1	0
	1755					9.368e-18	1	1	0	1	1	0	1	1	0	1	0
	2024					9.1672e-18	1	1	1	1	1	1	0	0	1	1	1
	2003					9.1671e-18	1	1	1	1	1	0	1	0	0	1	0
	1492					9.0793e-18	1	0	1	1	1	0	1	0	0	1	1
	864					8.8326e-18	0	1	1	0	1	0	1	1	1	1	1
	2000					8.6941e-18	1	1	1	1	1	0	0	1	1	1	1
	1455					8.4504e-18	1	0	1	1	0	1	0	1	1	1	0
	2007					7.9686e-18	1	1	1	1	1	0	1	0	1	1	0
	1198					7.7575e-18	1	0	0	1	0	1	0	1	1	0	1
	1326					7.7245e-18	1	0	1	0	0	1	0	1	1	0	1
	1439					7.6567e-18	1	0	1	1	0	0	1	1	1	1	0
	368					7.6437e-18	0	0	1	0	1	1	0	1	1	1	1
	1899					7.1739e-18	1	1	1	0	1	1	0	1	0	1	0
	1883					7.1737e-18	1	1	1	0	1	0	1	1	0	1	0
	1778					7.1406e-18	1	1	0	1	1	1	1	0	0	0	1
	1278					6.9636e-18	1	0	0	1	1	1	1	1	1	0	1
	984					6.769e-18	0	1	1	1	1	0	1	0	1	1	1
	1904					6.7206e-18	1	1	1	0	1	1	0	1	1	1	1
	1704					6.7082e-18	1	1	0	1	0	1	0	0	1	1	1
	1776					6.4432e-18	1	1	0	1	1	1	0	1	1	1	1
	1780					6.3795e-18	1	1	0	1	1	1	1	0	0	1	1
	1992					6.2719e-18	1	1	1	1	1	0	0	0	1	1	1
	352					6.2349e-18	0	0	1	0	1	0	1	1	1	1	1
	223					6.1516e-18	0	0	0	1	1	0	1	1	1	1	0
	1119					6.1242e-18	1	0	0	0	1	0	1	1	1	1	0
	351					6.0354e-18	0	0	1	0	1	0	1	1	1	1	0
	1791					6.0275e-18	1	1	0	1	1	1	1	1	1	1	0
	1372					5.8768e-18	1	0	1	0	1	0	1	1	0	1	1
	1919					5.87e-18	1	1	1	0	1	1	1	1	1	1	0
	1530					5.8162e-18	1	0	1	1	1	1	1	1	0	0	1
	2015					5.8137e-18	1	1	1	1	1	0	1	1	1	1	0
	1380					5.7329e-18	1	0	1	0	1	1	0	0	0	1	1
	1231					5.6638e-18	1	0	0	1	1	0	0	1	1	1	0
	1359					5.6528e-18	1	0	1	0	1	0	0	1	1	1	0
	1260					5.5832e-18	1	0	0	1	1	1	0	1	0	1	1
	1912					5.5807e-18	1	1	1	0	1	1	1	0	1	1	1
	1816					5.4661e-18	1	1	1	0	0	0	1	0	1	1	1
	2036					5.0088e-18	1	1	1	1	1	1	1	0	0	1	1
	1408					4.9717e-18	1	0	1	0	1	1	1	1	1	1	1
	1944					4.9306e-18	1	1	1	1	0	0	1	0	1	1	1
	1274					4.7972e-18	1	0	0	1	1	1	1	1	0	0	1
	1328					4.6162e-18	1	0	1	0	0	1	0	1	1	1	1
	1908					4.5513e-18	1	1	1	0	1	1	1	0	0	1	1
	736					4.3722e-18	0	1	0	1	1	0	1	1	1	1	1
	1632					4.3061e-18	1	1	0	0	1	0	1	1	1	1	1
	1388					3.8753e-18	1	0	1	0	1	1	0	1	0	1	1
	1832					3.4473e-18	1	1	1	0	0	1	0	0	1	1	1
	1732					3.125e-18	1	1	0	1	1	0	0	0	0	1	1
	1243					2.9187e-18	1	0	0	1	1	0	1	1	0	1	0
	1402					2.8945e-18	1	0	1	0	1	1	1	1	0	0	1
	1535					2.8689e-18	1	0	1	1	1	1	1	1	1	1	0
	1763					2.7801e-18	1	1	0	1	1	1	0	0	0	1	0
	1259					2.7351e-18	1	0	0	1	1	1	0	1	0	1	0
	1387					2.7297e-18	1	0	1	0	1	1	0	1	0	1	0
	1371					2.7295e-18	1	0	1	0	1	0	1	1	0	1	0
	1747					2.7268e-18	1	1	0	1	1	0	1	0	0	1	0
	1695					2.2006e-18	1	1	0	1	0	0	1	1	1	1	0
	1279					2.0706e-18	1	0	0	1	1	1	1	1	1	1	0
	2040					1.9738e-18	1	1	1	1	1	1	1	0	1	1	1
	1407					1.9718e-18	1	0	1	0	1	1	1	1	1	1	0
	1823					1.9429e-18	1	1	1	0	0	0	1	1	1	1	0
	1879					1.789e-18	1	1	1	0	1	0	1	0	1	1	0
[truncated: 49 more rows]
