# Supplementary material for: ATLANTIS - Attractor Landscape Analysis Toolbox for Cell Fate Discovery and Reprogramming
Source: Sci Rep. 2018 Feb 23;8:3554. doi: 10.1038/s41598-018-22031-3 (PMC5824948; doi:10.1038/s41598-018-22031-3)
Supplement: Supplementary file 3 — Case Study 2 [file 41598_2018_22031_MOESM3_ESM.xlsx]

## Sheet: p53 induced apoptosis
		Rate of Apoptosis (Basin Size of Apoptosis Attractor)
	Conditions	ATLANTIS	Predictions (Choi et al)	Experimental (Choi et al)
	Etoposide	0	0	0.05
	Nutlin	0.245972	0.2947	0.1
	Wip1 KD	0	0	0.05
	Etoposide + Nutlin	0.3255	0.4265	0.3
	Etoposide + Wip1 KD	0.045	0.0448	0.12
	Nutlin + Wip1 KD	0.56804	0.5857	0.9
	Etoposide + Nutlin + Wip1 KD	0.7188	0.7137	0.95
