# Supplementary material for: ATLANTIS - Attractor Landscape Analysis Toolbox for Cell Fate Discovery and Reprogramming
Source: Sci Rep. 2018 Feb 23;8:3554. doi: 10.1038/s41598-018-22031-3 (PMC5824948; doi:10.1038/s41598-018-22031-3)
Supplement: Supplementary file 4 — Case Study 3 [file 41598_2018_22031_MOESM4_ESM.xlsx]

## Sheet: Combined Results
	Simulation 1														Simulation 2														Simulation 3
	Cell fates	Basin Ratio													Cell fates	Basin Ratio													Cell fates	Basin Ratio
		Control	APC	RAS	PTEN	P53										Control	APC	RAS	PTEN	P53										Control	APC	RAS	PTEN	P53
	Normal Proliferation	0.7308	0.7304	0.3239	0.323	0.0661									Normal Proliferation	0.79	0.7898	0.3918	0.4076	0.0135									Normal Proliferation	0.7866	0.7862	0.3907	0.4068	0.0117
	Metastasis + Abnormal Proliferation	0.1179	0.1181	0.4422	0.421	0.4211									Metastasis + Abnormal Proliferation	0.1386	0.1387	0.4561	0.4273	0.4207									Metastasis + Abnormal Proliferation	0.1413	0.1413	0.4604	0.434	0.4266
	Quiescence	0.0767	0.0768	0.0751	0.0941	0.0904									Quiescence	0.0004	0.0004	0.0007	0.0008	0.0008									Quiescence	0.0009	0.0009	0.0011	0.0009	0.0007
	Metastasis	0.0414	0.0412	0.1378	0.1386	0.1385									Metastasis	0.0429	0.043	0.1337	0.1438	0.1504									Metastasis	0.0422	0.0421	0.1293	0.1383	0.1457
	Metastasis + Normal Proliferation	0.0248	0.0252	0.0122	0.0137	0.2706									Metastasis + Normal Proliferation	0.028	0.028	0.0175	0.0204	0.4145									Metastasis + Normal Proliferation	0.029	0.0295	0.0184	0.0199	0.415
	Abnormal Proliferation	0.0084	0.0083	0.0088	0.0096	0.0133									Abnormal Proliferation	0.0001	0.0001	0.0002	0.0001	0.0001									Abnormal Proliferation			0.0001	0.0001	0.0003
	Total	1	1	1	1	1									Total	1	1	1	1	1									Total	1	1	1	1	1
	Selected Cell fates	Basin Ratio													Selected Cell fates	Basin Ratio													Selected Cell fates	Basin Ratio
		Control	APC	RAS	PTEN	P53										Control	APC	RAS	PTEN	P53										Control	APC	RAS	PTEN	P53
	Metastasis	0.1841	0.1845	0.5922	0.5733	0.8302									Metastasis	0.2095	0.2097	0.6073	0.5915	0.9856									Metastasis	0.2125	0.2129	0.6081	0.5922	0.9873
	Abnormal Proliferation	0.1263	0.1264	0.451	0.4306	0.4344									Abnormal Proliferation	0.1387	0.1388	0.4563	0.4274	0.4208									Abnormal Proliferation	0.1413	0.1413	0.4605	0.4341	0.4269
	Normal Proliferation	0.7308	0.7304	0.3239	0.323	0.0661									Normal Proliferation	0.79	0.7898	0.3918	0.4076	0.0135									Normal Proliferation	0.7866	0.7862	0.3907	0.4068	0.0117
	Tumor Progression	0.1179	0.1181	0.4422	0.421	0.4211									Tumor Progression	0.1386	0.1387	0.4561	0.4273	0.4207									Tumor Progression	0.1413	0.1413	0.4604	0.434	0.4266
	Result Summary
	Cell fates	Average Basin Sizes
		Control	APC	RAS	PTEN	P53
	Metastasis	0.202033	0.202367	0.602533	0.585667	0.934367
	Abnormal Proliferation	0.135433	0.1355	0.455933	0.4307	0.427367
	Normal Proliferation	0.769133	0.7688	0.3688	0.379133	0.0304333
	Tumor Progression	0.1326	0.1327	0.4529	0.427433	0.4228
	Cell fates	Standard Error of Mean
		Control	APC	RAS	PTEN	P53
	Metastasis	0.00900839	0.00898097	0.00517183	0.00618663	0.0520856
	Abnormal Proliferation	0.00462793	0.00460688	0.00274853	0.00193477	0.00393291
	Normal Proliferation	0.0191918	0.0192281	0.0224522	0.0280676	0.0178409
	Tumor Progression	0.00739121	0.00733848	0.00549212	0.00375337	0.00190351

## Sheet: Result Comparison
	Fate 1	Normal Proliferation						Fate 2	Abnormal Proliferation						Fate 3	Metastasis						Fate 3	Tumor Progression
		Control	APC	KRAS	PTEN	TP53			Control	APC	KRAS	PTEN	TP53			Control	APC	KRAS	PTEN	TP53			Control	APC	KRAS	PTEN	TP53
	ATLANTIS	0.769133	0.7688	0.3688	0.379133	0.0304333		ATLANTIS	0.135433	0.1355	0.455933	0.4307	0.427367		ATLANTIS	0.202033	0.202367	0.602533	0.585667	0.934367		ATLANTIS	0.1326	0.1327	0.4529	0.427433	0.4228
	Cho et al	0.704	0.7036	0.304	0.289	0.0592		Cho et al	0.1178	0.118	0.422	0.445	0.4211		Cho et al	0.1836	0.1844	0.569	0.57	0.8006		Cho et al	0.1178	0.118	0.422	0.445	0.4211
	SEM (ATLANTIS)	0.0191918	0.0192281	0.0224522	0.0280676	0.0178409		SEM (ATLANTIS)	0.00462793	0.00460688	0.00274853	0.00193477	0.00393291		SEM (ATLANTIS)	0.00900839	0.00898097	0.00517183	0.00618663	0.0520856		SEM (ATLANTIS)	0.00739121	0.00733848	0.00549212	0.00375337	0.00190351
