# Supplementary material for: ATLANTIS - Attractor Landscape Analysis Toolbox for Cell Fate Discovery and Reprogramming
Source: Sci Rep. 2018 Feb 23;8:3554. doi: 10.1038/s41598-018-22031-3 (PMC5824948; doi:10.1038/s41598-018-22031-3)
Supplement: Supplementary file 5 — Case Study 4 [file 41598_2018_22031_MOESM5_ESM.xlsx]

## Sheet: Combined Results
	HCT 116
	Drug Name	Targeted Protein (Node) or Protein-Protein Interaction (Link)	IC50	Normal Proliferation (Mean)	Normal Proliferation (SEM)	Abnormal Proliferation (Mean)	Abnormal Proliferation (SEM)	Metastasis (Mean)	Metastasis (SEM)	Cell Cycle Arrest (Mean)	Cell Cycle Arrest (SEM)	Apoptosis (Mean)	Apoptosis (SEM)
	VX-11e	ERK	0.458	0	0	0	0	0	0	1.05788	0.0299333	2.41016	0
	Pelitinib	EGFR	0.854	0.0266283	6.66667e-05	0	0	0	0	19.1267	0.00756667	2.40502	6.66667e-05
	Selumetinib	MEK	0.897	0	0	0.0121477	0.000166667	0.0122902	0.0001	1.30741	0.028	2.39473	0.0003
	AKT inhibitor VIII	AKT	2.69	0.16646	0.00226707	0.15848	0.0005	0.234288	0.008535	8.59403	0.00203333	2.00115	0.00753667
	Nutlin-3a (-)	P53-MDM2	3.13	0.00374494	0.000100013	0	0	0.296578	0.00780667	7.52878	0.00222	2.04902	0.00787
	AS605240	PI3K	3.39	0.0624788	0.0012026	0.193783	0.000799333	0.083339	0.00441933	10.9978	0.0201867	2.12758	0.00291667
	Dabrafenib	RAF	3.81	0	0	0.150224	0.00216667	0.145897	0.0015	1.59795	0.0185333	2.23004	0.00263333
	VX-702	p38	11	0.999244	0.0122994	1	0.0138136	1.00014	0.00886089	1.00004	0.0205953	0.999828	0.00196533
	Embelin	XIAP	18.5	1.05355	0.0129109	1.10417	0.0159388	0.973345	0.0102415	1.02647	0.020934	1.0191	0.00238933
	Navitoclax	BCL2	20.6	1	0.0123297	1.00039	0.0137268	1.00008	0.00887693	1	0.0205963	0.99992	0.00204633
	EHT-1864	RAC	31.1	0.85557	0.0109033	0.737897	0.032311	0.735077	0.0304124	1.14211	0.0187507	1.34946	0.020746
	XMD15-27	CAMK	47.4	0.753859	0.00789405	1.0253	0.0107396	1.01044	0.00706428	0.514934	0.0235886	1.03568	0.000741433
	CCT007093	WIP1	60.5	0.935049	0.0113401	1.05605	0.00877408	1.01309	0.00757322	0.996615	0.020579	0.996797	0.00233567
	NSC-207895	MDM4	110	0.638167	0.00705817	0.830705	0.0145422	1.08359	0.0001215	1.02748	0.020808	0.994491	0.005118
	FMK	p90RSK	122	1.23214	0.0158299	0.938734	0.0157176	0.96681	0.0118918	0.996963	0.0206297	0.995712	0.00249967
	IPA-3	PAK	215	0.773453	0.00946996	0.686219	0.0369308	0.682602	0.035898	1.18017	0.018679	1.42886	0.027661

## Sheet: Simulation 1
	HCT 116
	Drug Name	Targeted Protein (Node) or Protein-Protein Interaction (Link)	IC50	Metastasis (M)	Abnormal Proliferation (AP)	Cell Cycle Arrest (C)	Normal Proliferation (NP)	Apoptosis (A)	M+NP	M+AP	C+A	Total Normal Proliferation	Total Abnormal Proliferation	Total Metastasis	Total Cell Cycle Arrest	Total Apoptosis
	VX-11e	ERK	0.458	0	0	0	0	0.8894	0	0	0.1106	0	0	0	0.1106	1
	Pelitinib	EGFR	0.854	0	0	0	0.002	0.0656	0	0	0.9324	0.002	0	0	0.9324	0.998
	Selumetinib	MEK	0.897	0.0013	0.0006	0	0	0.8743	0	0.0051	0.1187	0	0.0057	0.0064	0.1187	0.993
	AKT inhibitor VIII	AKT	2.69	0.074815	0.044709	0	0.0088018	0.43729	0	0.026305	0.40808	0.0088018	0.071014	0.10112	0.40808	0.84537
	Nutlin-3a (-)	P53-MDM2	3.13	0.134	0	0	0.0001	0.5004	0	0	0.3655	0.0001	0	0.134	0.3655	0.8659
	AS605240	PI3K	3.39	0.021602	0.075608	0	0.0026003	0.40154	0	0.011601	0.48705	0.0026003	0.087209	0.033203	0.48705	0.88859
	Dabrafenib	RAF	3.81	0.0093	0.0034	0	0	0.8063	0	0.0673	0.1137	0	0.0707	0.0766	0.1137	0.92
	VX-702	p38	11	0.056358	0.0041115	0	0.054854	0.32962	0.00060168	0.4653	0.08915	0.0554557	0.469411	0.52226	0.08915	0.41877
	Embelin	XIAP	18.5	0.0036806	0.013291	0	0.057152	0.32696	0.0014313	0.50639	0.091095	0.0585833	0.519681	0.511502	0.091095	0.418055
	Navitoclax	BCL2	20.6	0.056157	0.003911	0	0.054854	0.32982	0.00060168	0.4655	0.08915	0.0554557	0.469411	0.522259	0.08915	0.41897
	EHT-1864	RAC	31.1	0.044235	0.0039031	0	0.046037	0.42614	0.00070056	0.38671	0.092274	0.0467376	0.390613	0.431646	0.092274	0.518414
	XMD15-27	CAMK	47.4	0.052727	0.0039094	0	0.044006	0.35636	0.00060144	0.47053	0.071872	0.0446074	0.474439	0.523858	0.071872	0.428232
	CCT007093	WIP1	60.5	0.045427	0.0039023	0	0.051631	0.3293	0.00060036	0.48019	0.088953	0.0522314	0.484092	0.526217	0.088953	0.418253
	NSC-207895	MDM4	110	0.14405	0.00030672	0	0.029956	0.33197	0.0070545	0.39577	0.090891	0.0370105	0.396077	0.546874	0.090891	0.422861
	FMK	p90RSK	122	0.068655	0.0040032	0	0.066353	0.32906	0.00070056	0.44215	0.089071	0.0670536	0.446153	0.511506	0.089071	0.418131
	IPA-3	PAK	215	0.042425	0.0039023	0	0.042425	0.44357	0.00060036	0.37312	0.093956	0.0430254	0.377022	0.416145	0.093956	0.537526
	Control	N/A	N/A	0.056157	0.003911	0	0.054854	0.32992	0.00060168	0.4654	0.08915	0.0554557	0.469311	0.522159	0.08915	0.41907

## Sheet: Simulation 2
	HCT 116
	Drug Name	Targeted Protein (Node) or Protein-Protein Interaction (Link)	IC50	Metastasis (M)	Abnormal Proliferation (AP)	Cell Cycle Arrest (C)	Normal Proliferation (NP)	Apoptosis (A)	M+NP	M+AP	C+A	Total Normal Proliferation	Total Abnormal Proliferation	Total Metastasis	Total Cell Cycle Arrest	Total Apoptosis
	VX-11e	ERK	0.458	0	0	0	0	0.9769	0	0	0.0231	0	0	0	0.0231	1
	Pelitinib	EGFR	0.854	0	0	0	0.0038	0.0871	0	0	0.9091	0.0038	0	0	0.9091	0.9962
	Selumetinib	MEK	0.897	0.0008	0	0	0	0.9561	0	0.0058	0.0373	0	0.0058	0.0066	0.0373	0.9934
	AKT inhibitor VIII	AKT	2.69	0.090027	0.03421	0	0.016805	0.40942	0	0.03471	0.41482	0.016805	0.06892	0.124737	0.41482	0.82424
	Nutlin-3a (-)	P53-MDM2	3.13	0.1521	0	0	0.0003	0.4941	0	0.0002	0.3533	0.0003	0.0002	0.1523	0.3533	0.8474
	AS605240	PI3K	3.39	0.028308	0.06732	0	0.0040012	0.3346	0	0.017505	0.54826	0.0040012	0.084825	0.045813	0.54826	0.88286
	Dabrafenib	RAF	3.81	0.007	0	0	0	0.8721	0	0.0606	0.0603	0	0.0606	0.0676	0.0603	0.9324
	VX-702	p38	11	0.070331	0.00010047	0	0.098563	0.38189	0.001909	0.41696	0.030242	0.100472	0.41706	0.4892	0.030242	0.412132
	Embelin	XIAP	18.5	0.0050793	0.00020732	0	0.10252	0.39484	0.0038354	0.46232	0.031201	0.106355	0.462527	0.471235	0.031201	0.426041
	Navitoclax	BCL2	20.6	0.070531	0.00010047	0	0.098563	0.38179	0.001909	0.41686	0.030242	0.100472	0.41696	0.4893	0.030242	0.412032
	EHT-1864	RAC	31.1	0.05043	0.00010006	0	0.082049	0.54403	0.0015009	0.28377	0.038123	0.0835499	0.28387	0.335701	0.038123	0.582153
	XMD15-27	CAMK	47.4	0.061589	0.00010047	0	0.071737	0.42982	0.001909	0.43334	0.0015071	0.073646	0.43344	0.496838	0.0015071	0.431327
	CCT007093	WIP1	60.5	0.046637	0.00010008	0	0.089371	0.3807	0.0022018	0.45086	0.030124	0.0915728	0.45096	0.499699	0.030124	0.410824
	NSC-207895	MDM4	110	0.17771	0	0	0.046886	0.37865	0.015489	0.34966	0.031606	0.062375	0.34966	0.542859	0.031606	0.410256
	FMK	p90RSK	122	0.082699	0.00010012	0	0.12245	0.38076	0.0015018	0.38276	0.029736	0.123952	0.38286	0.466961	0.029736	0.410496
	IPA-3	PAK	215	0.046514	0.00010003	0	0.074022	0.58197	0.0012004	0.25538	0.040812	0.0752224	0.25548	0.303094	0.040812	0.622782
	Control	N/A	N/A	0.070531	0.00010047	0	0.098563	0.38179	0.001909	0.41686	0.030242	0.100472	0.41696	0.4893	0.030242	0.412032

## Sheet: Simulation 3
	HCT 116
	Drug Name	Targeted Protein (Node) or Protein-Protein Interaction (Link)	IC50	Metastasis (M)	Abnormal Proliferation (AP)	Cell Cycle Arrest (C)	Normal Proliferation (NP)	Apoptosis (A)	M+NP	M+AP	C+A	Total Normal Proliferation	Total Abnormal Proliferation	Total Metastasis	Total Cell Cycle Arrest	Total Apoptosis
	VX-11e	ERK	0.458	0	0	0	0	0.9792	0	0	0.0208	0	0	0	0.0208	1
	Pelitinib	EGFR	0.854	0	0	0	0.0022	0.0881	0	0	0.9097	0.0022	0	0	0.9097	0.9978
	Selumetinib	MEK	0.897	0.0009	0	0	0	0.9592	0	0.0052	0.0347	0	0.0052	0.0061	0.0347	0.9939
	AKT inhibitor VIII	AKT	2.69	0.092118	0.034907	0	0.015603	0.40858	0	0.034607	0.41418	0.015603	0.069514	0.126725	0.41418	0.82276
	Nutlin-3a (-)	P53-MDM2	3.13	0.15732	0	0	0.00030003	0.48345	0.00010001	0	0.35884	0.00040004	0	0.15742	0.35884	0.84229
	AS605240	PI3K	3.39	0.029138	0.067488	0	0.0062081	0.33223	0	0.017323	0.54761	0.0062081	0.084811	0.046461	0.54761	0.87984
	Dabrafenib	RAF	3.81	0.0079	0	0	0	0.8698	0	0.0642	0.0581	0	0.0642	0.0721	0.0581	0.9279
	VX-702	p38	11	0.066801	0.0001006	0	0.091348	0.38551	0.001006	0.42787	0.027364	0.092354	0.427971	0.495677	0.027364	0.412874
	Embelin	XIAP	18.5	0.0055964	0.00041455	0	0.093585	0.39693	0.003731	0.47145	0.028293	0.097316	0.471865	0.480777	0.028293	0.425223
	Navitoclax	BCL2	20.6	0.066492	0.00010059	0	0.091439	0.38547	0.0010059	0.42813	0.027361	0.0924449	0.428231	0.495628	0.027361	0.412831
	EHT-1864	RAC	31.1	0.046228	0.00010006	0	0.078847	0.54463	0.00060036	0.29358	0.036022	0.0794474	0.29368	0.340408	0.036022	0.580652
	XMD15-27	CAMK	47.4	0.059037	0.00010057	0	0.066781	0.42935	0.0015086	0.44212	0.0011063	0.0682896	0.442221	0.502666	0.0011063	0.430456
	CCT007093	WIP1	60.5	0.044727	0.00010006	0	0.085151	0.38403	0.0011007	0.45767	0.027216	0.0862517	0.45777	0.503498	0.027216	0.411246
	NSC-207895	MDM4	110	0.18186	0	0	0.045985	0.37904	0.0122	0.35245	0.028467	0.058185	0.35245	0.54651	0.028467	0.407507
	FMK	p90RSK	122	0.075827	0.0001003	0	0.11344	0.38345	0.0011033	0.3989	0.027182	0.114543	0.399	0.47583	0.027182	0.410632
	IPA-3	PAK	215	0.041821	0.00010005	0	0.070935	0.58259	0.00050025	0.26613	0.037919	0.0714352	0.26623	0.308451	0.037919	0.620509
	Control	N/A	N/A	0.066693	0.00010059	0	0.091439	0.38547	0.0010059	0.42792	0.027361	0.0924449	0.428021	0.495619	0.027361	0.412831
