# Supplementary material for: ATLANTIS - Attractor Landscape Analysis Toolbox for Cell Fate Discovery and Reprogramming
Source: Sci Rep. 2018 Feb 23;8:3554. doi: 10.1038/s41598-018-22031-3 (PMC5824948; doi:10.1038/s41598-018-22031-3)
Supplement: Supplementary file 6 — Overall runtimes for case studies 1 to 4 [file 41598_2018_22031_MOESM6_ESM.xlsx]

## Sheet: Overall Runtime Analysis
	Overall Runtimes for Case Studies 1-4 using ATLANTIS		Computational Time ( in seconds)
			Laptop Configuration (CPU: 2.50 GHz, RAM: 4 GB)				Desktop Configuration (CPU: 3.60 GHz, RAM: 32 GB)				Server Configuration (CPU: 2.40 GHz, RAM: 128 GB)
	Case Study 1	Deterministic Analysis	2				2				2
		Exhaustive Probabilisitc Analysis	7				4				6
	Case Study 2	Deterministic Analysis	≤ 12				≤ 4				≤ 8
		*Heuristic Probabilisitc Analysis	2				2				2
		Exhaustive Probabilisitc Analysis	FTC				FTC				≤ 206
	Case Study 3	Deterministic Analysis	≤ 3515				≤ 1410				≤ 2074
	Case Study 4	Deterministic Analysis	≤ 2662				≤ 1095				≤ 1598
	*Heuristically pruned state-space was employed in perform probablistic analysis										FTC: Failed to compute
	Note: For case studies 1 and 2, the "Simulation Timesteps" were set at 3000 and 17000, respectively. From 3 repeated runs, only the largest runtimes have been reported for ATLANTIS
