# Supplementary material for: ATLANTIS - Attractor Landscape Analysis Toolbox for Cell Fate Discovery and Reprogramming
Source: Sci Rep. 2018 Feb 23;8:3554. doi: 10.1038/s41598-018-22031-3 (PMC5824948; doi:10.1038/s41598-018-22031-3)
Supplement: Supplementary file 7 — Individual Runtimes of Salient Features in ATLANTIS [file 41598_2018_22031_MOESM7_ESM.xlsx]

## Sheet: Individual Runtimes 
	Individual Runtimes of Salient Features in ATLANTIS		Computational Time (in seconds)
			Laptop Configuration (CPU: 2.50 GHz, RAM: 4 GB)				Desktop Configuration (CPU: 3.60 GHz, RAM: 32 GB)				Server Configuration (CPU: 2.40 GHz, RAM: 128 GB)
			CS-1	CS-2	CS-3	CS-4	CS-1	CS-2	CS-3	CS-4	CS-1	CS-2	CS-3	CS-4
	Type of Analysis	Weights-based Deterministic Analysis (DA)	< 1	≤ 8	−	−	< 1	≤ 2	−	−	< 1	≤ 6	−	−
		Rules-based Deterministic Analysis	−	−	≤ 3440	≤ 2615	−	−	≤ 1380	≤ 1076	−	−	≤ 2034	≤ 1572
		Save DA Results	< 1	4.1	≤ 75	≤ 47	< 1	1.6	≤ 30	≤ 19	< 1	2.4	≤ 40	≤ 26
		* Heuristic Probablistic Analysis (PA)	−	< 1	−	−	−	< 1	−	−		< 1	−	−
		Exhaustive Probablistic Analysis	5.1524	FTC	−	−	1.9257	FTC	−	−	3.9444	≤ 194	−	−
		Trajectory Mapping	< 1	−	−	−	< 1	−	−	−	< 1	−	−	−
		Save PA Results	< 1	1	−	−	< 1	< 1	−	−	< 1	≤ 12	−	−
	Visualization & Landscape Construction	Network Sketching Using Biograph	< 1	< 1	16.936	17.0073	< 1	< 1	9.17208	9.2267	< 1	< 1	12.68	11.9803
		Cell Fate Landscape Construction	−	< 1	≤ 1	≤ 1	−	< 1	< 1	< 1	−	< 1	< 1	< 1
		Attractor Landscape Construction	≤ 6	≤ 3	−	−	≤ 2	≤ 2	−	−	≤ 4	≤ 12	−	−
	*Heuristically pruned state-space was employed in probablistic analysis											FTC : Failed to compute
	Note: For case studies 1 and 2, the "Simulation Timesteps" were set at 3000 and 17000, respectively. From 3 repeated runs, only the largest runtimes have been reported for ATLANTIS											̶ : Not performed
