# Supplementary material for: ATLANTIS - Attractor Landscape Analysis Toolbox for Cell Fate Discovery and Reprogramming
Source: Sci Rep. 2018 Feb 23;8:3554. doi: 10.1038/s41598-018-22031-3 (PMC5824948; doi:10.1038/s41598-018-22031-3)
Supplement: Supplementary file 8 — Effect of Network Size on Analysis Runtimes [file 41598_2018_22031_MOESM8_ESM.xlsx]

## Sheet: 11 Nodes Network
	(a)		Computational Time ( in seconds)
	11 Nodes Network1 Runtime Comparison of ATLANTIS with Other tools		Laptop Configuration (CPU: 2.50 GHz, RAM: 4 GB)				Desktop Configuration (CPU: 3.60 GHz, RAM: 32 GB)				Server Configuration (CPU: 2.40 GHz, RAM: 128 GB)
			ATLANTIS	BoolNet	BooleSim	GINsim	ATLANTIS	BoolNet	BooleSim	GINsim	ATLANTIS	BoolNet	BooleSim	GINsim
	Type of Analysis	Deterministic Analysis	< 1	< 1	< 1	< 1	< 1	< 1	< 1	< 1	< 1	< 1	< 1	< 1
		Exhaustive Probablistic Analysis	5.1524	n/a	n/a	n/a	2	n/a	n/a	n/a	3.9444	n/a	n/a	n/a
		*Heuristic Probablistic Analysis	1.7019	< 1	n/a	n/a	< 1	< 1	n/a	n/a	1.0291	< 1	n/a	n/a
	Visualization & Landscape Construction	Network Sketching	< 1	< 1	< 1	< 1	< 1	< 1	< 1	< 1	< 1	< 1	< 1	< 1
		Cell Fate Landscape Construction	< 1	n/a	n/a	n/a	< 1	n/a	n/a	n/a	< 1	n/a	n/a	n/a
		Attractor Landscape Construction	≤ 6	n/a	n/a	n/a	2	n/a	n/a	n/a	≤ 4	n/a	n/a	n/a

## Sheet: 16 Nodes Network
	(b)		Computational Time ( in seconds)
	16 Nodes Network2 Runtime Comparison of ATLANTIS with Other tools		Laptop Configuration (CPU: 2.50 GHz, RAM: 4 GB)				Desktop Configuration (CPU: 3.60 GHz, RAM: 32 GB)				Server Configuration (CPU: 2.40 GHz, RAM: 128 GB)
			ATLANTIS	BoolNet	BooleSim	GINsim	ATLANTIS	BoolNet	BooleSim	GINsim	ATLANTIS	BoolNet	BooleSim	GINsim
	Type of Analysis	Deterministic Analysis	≤ 8	< 1	< 1	< 2	≤ 2	< 1	< 1	< 2	≤ 6	< 1	< 1	< 2
		Exhaustive Probablistic Analysis	FTC	n/a	n/a	n/a	FTC	n/a	n/a	n/a	≤ 194	n/a	n/a	n/a
		*Heuristic Probablistic Analysis	< 1	< 1	n/a	n/a	< 1	< 1	n/a	n/a	< 1	< 1	n/a	n/a
	Visualization & Landscape Construction	Network Sketching	< 1	< 1	< 1	< 1	< 1	< 1	< 1	< 1	< 1	< 1	< 1	< 1
		Cell Fate Landscape Construction	< 1	n/a	n/a	n/a	< 1	n/a	n/a	n/a	< 1	n/a	n/a	n/a
		Attractor Landscape Construction	≤ 3	n/a	n/a	n/a	2	n/a	n/a	n/a	≤ 12	n/a	n/a	n/a

## Sheet: 201 Nodes Network
	(c)		Computational Time ( in seconds)
	201 Nodes Network3 Runtime Comparison of ATLANTIS with Other tools		Laptop Configuration (CPU: 2.50 GHz, RAM: 4 GB)				Desktop Configuration (CPU: 3.60 GHz, RAM: 32 GB)				Server Configuration (CPU: 2.40 GHz, RAM: 128 GB)
			ATLANTIS	BoolNet	BooleSim	GINsim	ATLANTIS	BoolNet	BooleSim	GINsim	ATLANTIS	BoolNet	BooleSim	GINsim
	Type of Analysis	Deterministic Analysis	≤ 3440 †	FTC	10 ‡	n/a	≤ 1380 †	FTC	10 ‡	n/a	≤ 2034 †	FTC	10 ‡	n/a
	Visualization & Landscape Construction	Network Sketching	17	< 1	< 1	< 1	9.2	< 1	< 1	< 1	12.7	< 1	< 1	< 1
		Cell Fate Landscape Construction	≤ 1	n/a	n/a	n/a	< 1	n/a	n/a	n/a	< 1	n/a	n/a	n/a
	1Case study 1 network, adapted from Han et al, "Simulation Timesteps" set at 3000										n/a : Feature not available
	2Case study 2 network, adapted from Choi et al, "Simulation Timesteps" set at 17000										FTC : Failed to compute
	3Case study 3 & 4 networks, adapted from Cho et al										̶ : Not performed
	*Heuristically pruned state-space was employed in probablistic analysis
	† Rules-based deterministic analysis performed for 10,000 randomly selected states
	‡ Rules-based deterministic analysis performed for a single state only (a limitation of BooleSim)
	Note: All other parameters were kept at their default values. From 3 repeated runs, only the largest runtimes have been reported for ATLANTIS while for other tools, the smallest runtimes have been provided.
