# Supplementary material for: ATLANTIS - Attractor Landscape Analysis Toolbox for Cell Fate Discovery and Reprogramming
Source: Sci Rep. 2018 Feb 23;8:3554. doi: 10.1038/s41598-018-22031-3 (PMC5824948; doi:10.1038/s41598-018-22031-3)
Supplement: Supplementary file 9 — ATLANTIS MATLAB Dependencies [file 41598_2018_22031_MOESM9_ESM.xlsx]

## Sheet: Core MATLAB Engine
Folder: Toolbox
File: ATLANTIS.m
struct.m
nargin.m
ischar.m
str2func.m
mfilename.m
fileparts.m
genpath.m
addpath.m
setappdata.m
imread.m
imresize.m
set.m
importdata.m
opengl.m
iscell.m
rmappdata.m
get.m
getappdata.m
isempty.m
numel.m
isobject.m
listdlg.m
findall.m
uicontextmenu.m
uiwait.m
drawnow.m
rmpath.m
fieldnames.m
rmappdata.m
delete.m
Folder: Toolbox\Analyses
File: GenerateStates.m
struct.m
nargin.m
ischar.m
str2func.m
nargout.m
numel.m
findall.m
set.m
get.m
uiwait.m
delete.m
num2str.m
str2num.m
isempty.m
size.m
web.m
Folder: Toolbox\Analyses\Supplementary functions
File: parse_CellFateLogic.m
fullfile.m
isempty.m
cellfun.m
ismember.m
sum.m
uiwait.m
numel.m
cell.m
isnumeric.m
horzcat.m
repmat.m
vertcat.m
num2cell.m
cell2mat.m
fliplr.m
arrayfun.m
ndgrid.m
reshape.m
File: generate_StatesCombinations.m
zeros.m
ones.m
repmat.m
File: generate_StateCombinations_randomSampling.m
size.m
vertcat.m
unique.m
sort.m
File: fix_NodeStates.m
importdata.m
isempty.m
isstruct.m
all.m
size.m
ismember.m
cellfun.m
sum.m
setappdata.m
File: associate_CellFates.m
cell.m
numel.m
isnan.m
isequal.m
cellfun.m
Folder: Toolbox\Analyses\Probabilistic Analysis
File: ProbabilisticAnalysisMenu.m
struct.m
nargin.m
ischar.m
varargin.m
str2func.m
imread.m
imresize.m
set.m
getappdata.m
isempty.m
get.m
findall.m
uigetfile.m
strfind.m
load.m
fullfile.m
fieldnames.m
numel.m
uiwait.m
getfield.m
strfind.m
importdata.m
iscell.m
all.m
size.m
mkdir.m
strcat.m
msgbox.m
str2num.m
web.m
File: perform_ProbabilisticAnalysis.m
strcmp.m
Folder: Toolbox\Analyses\Probabilistic Analysis\Supplementary functions
File: save_ProbabilisticAnalysisResults.m
isempty.m
strrep.m
mkdir.m
num2cell.m
size.m
cell.m
horzcat.m
strcat.m
vertcat.m
cellfun.m
numel.m
save.m
File: parse_TrajectoryBounds.m
importdata.m
isempty.m
isstruct.m
ismatrix.m
size.m
File: map_Trajectory.m
flipud.m
sortrows.m
ismember.m
horzcat.m
File: find_SteadyStateProbabilities.m
size.m
ones.m
zeros.m
round.m
num2str.m
File: find_StateTransitionProbabilities.m
size.m
ones.m
zeros.m
repmat.m
find.m
length.m
Folder: Toolbox\Analyses\Deterministic Analysis
File: perform_DeterministicAnalysis.m
strcmp.m
isempty.m
File: DeterministicAnalysisMenu.m
struct.m
nargin.m
ischar.m
str2func.m
varargin.m
nargout.m
imread.m
imresize.m
set.m
getappdata.m
get.m
isempty.m
findall.m
uigetfile.m
strfind.m
load.m
fullfile.m
numel.m
uiwait.m
importdata.m
iscell.m
all.m
size.m
mkdir.m
strcat.m
cellfun.m
num2cell.m
web.m
delete.m
File: classify_Attractors.m
cellfun.m
horzcat.m
unique.m
cell.m
numel.m
sum.m
flipud.m
Folder: Toolbox\Analyses\Deterministic Analysis\Supplementary functions
File: summarize_AttractorActivity.m
size.m
num2cell.m
cellfun.m
find.m
intersect.m
File: save_DeterministicAnalysisResults.m
isempty.m
mkdir.m
cellfun.m
num2cell.m
cell.m
size.m
cell2mat.m
horzcat.m
repmat.m
strcat.m
vertcat.m
save.m
File: attractorFrequency.m
unique.m
zeros.m
numel.m
sum.m
Folder: Toolbox\Analyses\Deterministic Analysis\Logical expression method
File: deterministicEngine_RulesBased.m
size.m
cell.m
cellfun.m
num2cell.m
flipud.m
zeros.m
find.m
isequal.m
Folder: Toolbox\Analyses\Deterministic Analysis\ Logic weigths method
File: deterministicEngine_WeightsBased.m
size.m
cell.m
cellfun.m
sortrows.m
int2str.m
numel.m
str2num.m
num2cell.m
flipud.m
zeros.m
isempty.m
Folder: Toolbox\Export Figure
File: ExportFigureMenu.m
struct.m
nargin.m
ischar.m
str2func.m
nargout.m
varargin.m
setappdata.m
guidata.m
get.m
isstrprop.m
all.m
set.m
round.m
abs.m
str2num.m
delete.m
File: exportFigure.m
strrep.m
strcat.m
getappdata.m
mkdir.m
set.m
savefig.m
Folder: Toolbox\Export Figure\Supplementary Functions
File: using_hg2.m
isempty.m
nargin.m
graphicsversion.m
verLessThan.m
delete.m
File: user_string.m
ischar.m
fullfile.m
fileparts.m
mfilename.m
nargin.m
exist.m
mkdir.m
fileattrib.m
fopen.m
fopen.m
fprintf.m
fclose.m
File: read_write_entire_textfile.m
nargin.m
fopen.m
fwrite
fread.m
fclose.m
rethrow.m
File: print2eps.m
nargin.m
gcf.m
nan.m
isstruct.m
numel.m
strcmpi.m
get.m
set.m
isempty.m
iscell.m
lower.m
unique.m
find.m
ismember.m
min.m
size.m
cell.m
cell2mat.m
isequal.m
zeros.m
any.m
sort.m
reshape.m
findall.m
print.m
delete.m
strrep.m
sprintf.m
fprintf.m
regexprep.m
isspace.m
regexp.m
round.m
mean.m
str2double.m
strcmp.m
num2str.m
File: print2array.m
nargin.m
get.m
set.m
num2str.m
fopen.m
fwrite.m
fclose.m
delete.m
fileparts.m
fullfile.m
isempty.m
iscell.m
sprintf.m
ischar.m
strcmp.m
rethrow.m
isequal.m
all.m
size.m
reshape.m
fprintf.m
squeeze.m
round.m
findall.m
imread.m
delete.m
getenv.m
File: pdftops.m
varargout.m
nargout.m
numel.m
fprintf.m
web.m
uigetdir.m
isequal.m
exist.m
sprint.m
File: pdf2eps.m
isempty.m
fopen.m
fgetl.m
strcmp.m
fseek.m
fwrite.m
fclose.m
File: isolate_axes.m
all.m
ishandle.m
numel.m
ismember.m
isequal.m
get.m
set.m
findall.m
cell2mat.m
bsxfun.m
iscell.m
File: im2gif.m
varargin.m
ceil.m
size.m
reshape.m
unique.m
permute.m
rgb2ind.m
double.m
im2double.m
imwrite.m
round.m
struct.m
numel.m
ischar.m
isempty.m
varargin.m
isfield.m
fileparts.m
fullfile.m
imfinfo.m
lower.m
imread.m
unit8.m
isfloat.m
File: ghostscript.m
varargout.m
nargout.m
system.m
fprintf.m
ismac.m
isunix.m
which.m
isempty.m
mfilename.m
rethrow.m
ispc.m
dir.m
numel.m
sscanf.m
strncmp.m
uiwait.m
isequal.m
uigetdir.m
exist.m
fullfile.m
fileparts.m
sprintf.m
File: fix_lines.m
strcmp.m
regexp.m
isempty.m
numel.m
int32.m
repmat.m
File: export_fig.m
pause.m
get.m
isequal.m
isempty.m
all.m
isbitmap.m
copyfig.m
findall.m
makecell.m
cellfun.m
strfind.m
sum.m
cell2mat.m
round.m
rgb2grey.m
any.m
repmat.m
imwrite.m
zeros.m
double.m
min.m
max.m
unit8.m
isvector.m
fopen.m
fwrite.m
fclose.m
delete.m
fileparts.m
fullfile.m
copyfile.m
strcmpi.m
movefile.m
rethrow.m
strrep.m
exist.m
javaaddpath.m
permute.m
cat.m
fprintf.m
struct.m
lower.m
urlwrite.m
unzip.m
isnan.m
str2double.m
regexp.m
isscalar.m
openfig.m
saveas.m
abs.m
imresize.m
floor.m
conv2.m
fread.m
iscell.m
File: eps2pdf.m
isempty.m
sprintf.m
iscell.m
fopen.m
fwrite.m
fclose.m
delete.m
fileparts.m
fullfile.m
copyfile.m
rethrow.m
regexprep.m
strtrim.m
strfind.m
fprintf.m
getenv.m
File: crop_borders.m
isempty.m
nan.m
size.m
ceil.m
all.m
isfinite.m
abs.m
round.m
mean.m
repmat.m
File: copyfig.m
isempty.m
findall.m
copyobj.m
fopen.m
fwrite.m
fclose.m
delete.m
fileparts.m
fullfile.m
hgsave.m
hgload.m
File: append_pdfs.m
exist.m
fopen.m
fwrite.m
fclose.m
delete.m
fileparts.m
fullfile.m
fprintf.m
movefile.m
Folder: Toolbox\Generate Network
File: GenerateNetwork.m
struct.m
nargin.m
ischar.m
varargin.m
str2func.m
findall.m
set.m
pause.m
delete.m
web.m
Folder: Toolbox\Generate Network\Logical expression method
File: parse_LogicTables.m
size.m
cell.m
zeros.m
strcat.m
importdata.m
all.m
ismember.m
isboolean.m
numel.m
File: NetworkInputMenu2.m
struct.m
nargin.m
ischar.m
varargin.m
str2func.m
imread.m
imresize.m
set.m
isempty.m
fileparts.m
uiwait.m
dir.m
fullfile.m
size.m
uigetfile.m
importdata.m
iscellstr.m
sum.m
get.m
web.m
Folder: Toolbox\Generate Network\Logical weights method
File: parse_NetworkFile.m
importdata.m
fullfile.m
numel.m
isnan.m
iscellstr.m
isnumeric.m
all.m
File: NetworkInputMenu1.m
struct.m
nargin.m
ischar.m
varargin.m
str2func.m
imread.m
imresize.m
isempty.m
get.m
set.m
uigetfile.m
uiwait.m
isobject.m
delete.m
findall.m
web.m
Folder: Toolbox\Modify Network
File: ModifyNetwork.m
struct.m
nargin.m
ischar.m
varargin.m
str2func.m
imread.m
imresize.m
findall.m
get.m
isempty.m
set.m
iscell.m
uigetfile.m
iscellstr.m
numel.m
cell.m
strcmp.m
uiwait.m
setappdata.m
delete.m
web.m
Folder: Toolbox\Modify Network\Logical expression method
File: addMutations_RulesBased.m
copy.m
importdata.m
fullfile.m
isstruct.m
all.m
iscellstr.m
isempty.m
strfind.m
find.m
cellfun.m
ismember.m
numel.m
ones.m
num2str.m
strsplit.m
lower.m
isequal.m
strfind.m
strrep.m
zeros.m
repmat.m
Folder: Toolbox\Modify Network\Logical weights method
File: addMutations_WeightsBased.m
copy.m
importdata.m
fullfile.m
isstruct.m
all.m
iscellstr.m
isempty.m
strfind.m
find.m
cellfun.m
ismember.m
lower.m
numel.m
strsplit.m
strrep.m
uiwait.m
Folder: Toolbox\Sketch Network
File: sketchGraphUsingGraphViz.m
getappdata.m
fullfile.m
copyfile.m
cd.m
arrow.m
numel.m
iscell.m
varargin.m
mod.m
error.m
lower.m
isempty.m
regexp.m
strcmp.m
system.m
exist.m
movegui.m
error.m
set.m
get.m
axes.m
uicontextmenu.m
plot.m
legend.m
filecontent.m
cellfun.m
str2double.m
centerfig.m
ispc.m
max.m
min.m
all.m
any.m
values.m
and.m
ismember.m
reshape.m
sub2ind.m
sparse.m
num2cell.m
size.m
vec.m
horzcat.m
linspace.m
cell2mat.m
delete.m
abs.m
hex2dec.m
strmatch.m
hsv2rgb.m
length.m
zeros.m
File: sketchGraphUsingBiograph.m
numel.m
find.m
diag.m
isempty.m
size.m
repmat.m
biograph.m
int2str.m
File: NetworkSketchingOptions.m
struct.m
nargin.m
ischar.m
varargin.m
str2func.m
findall.m
setappdata.m
movegui.m
get.m
delete.m
web.m
File: GraphVizMenu.m
struct.m
nargin.m
ischar.m
varargin.m
str2func.m
findall.m
setappdata.m
getappsata.m
isempty.m
movegui.m
isempty.m
guidata.m
set.m
uigetfile.m
delete.m
web.m
Folder: Toolbox\Sketch Network\Supplementary functions
File: generateDotFile.m
isempty.m
strrep.m
mkdir.m
strcat.m
fopen.m
horzcat.m
fprintf.m
File: toggleEdgeLabels .m
strcmp.m
strrep.m
numel.m
File: addLegendsForBiograph.m
isempty.m
findall.m
movegui.m
legend.m
text.m
plot.m
Folder: Toolbox\Supplementary Functions
File: updateGraphics.m
findall.m
get.m
iscell.m
isobject.m
isempty.m
set.m
strcmp.m
File: uniqueCellArray.m
numel.m
sort.m
strcmp.m
find.m
zeros.m
length.m
cumsum.m
File: sortCellArr.m
nargin.m
iscell.m
isnumeric.m
length.m
cellfun.m
isclass.m
sum.m
sort.m
File: saveMatFile.m
cell.m
numel.m
evalin.m
cellfun.m
isa.m
fileparts.m
isempty.m
fullfile.m
all.m
isnum.m
save.m
varargin.m
size.m
File: restoreUImenus.m
isempty.m
File: progressbar.m
nargin.m
varargin.m
ishandle.m
delete.m
ischar.m
all.m
length.m
max.m
axes.m
patch.m
text.m
set.m
isfield.m
isempty.m
abs.m
length.m
sprintf.m
floor.m
etime.m
sum.m
rand.m
File: joinStr_CellArr.m
isempty.m
cell.m
File: generate_OutputFolderName.m
strfind.m
strrep.m
datestr.m
setappdata.m
File: figExportCallBack.m
uiwait.m
getappdata.m
setappdata.m
isempty.m
num2str.m
get.m
set.m
strcat.m
File: enableDisableFig.m
nargin.m
all.m
ishghandle.m
usejava.m
length.m
get.m
exist.m
ischar.m
lower.m
any.m
strcmp.m
findstr.m
find.m
min.m
isempty.m
rethrow.m
ancestor.m
num2str.m
pause.m
File: enableATLANTIS.m
findall.m
get.m
File: decimal2binary.m
zeros.m
size.m
floor.m
File: csv2cell.m
varargin.m
fopen.m
char.m
fread.m
fclose.m
regexp.m
length.m
File: cell2csv.m
exist.m
cellfun.m
fopen.m
size.m
fprintf.m
isempty.m
isnumeric.m
isrow.m
num2str.m
strrep.m
islogical.m
iscell.m
File: binary2Decimal.m
size.m
File: addContextMenuToFigure.m
uimenu.m
disp.m
Folder: Toolbox\Visualize Results
File: VisualizeResultsMenu.m
struct.m
nargin.m
ischar.m
varargin.m
str2func.m
setappdata.m
findall.m
isempty.m
getappdata.m
strcmp.m
set.m
get.m
uiwait.m
isstrprop.m
all.m
size.m
min.m
abs.m
str2num.m
round.m
web.m
delete.m
Folder: Toolbox\Visualize Results\Cell Fate Landscape
File: generate_CellFateLandscape.m
get.m
findall.m
isempty.m
Folder: Toolbox\Visualize Results\Cell Fate Landscape\Supplementary Function
File: toggleBoxColors.m
numel.m
set.m
File: plot_CellFateLandscape.m
size.m
round.m
cell2mat.m
cellstr
num2str.m
uicontextmenu.m
numel.m
isempty.m
strrep.m
getappdata.m
set.m
cellfun.m
labels.m
legend.m
nargin.m
abs.m
randn.m
sum.m
sort.m
length.m
zeros.m
rand.m
Folder: Toolbox\Visualize Results\Attractor Landscape
File: generate_AttractorLandscape.m
get.m
strcmp.m
isempty.m
vertcat.m
cell2mat.m
mean.m
unique.m
ismember.m
size.m
randi.m
max.m
findall.m
isnan.m
isinf.m
abs.m
mkdir.m
fullfile.m
zeros.m
min.m
numel.m
getappdata.m
File: assembleToolTipData.m
isempty.m
vertcat.m
cellfun.m
strcmp.m
cell.m
size.m
ones.m
numel.m
ismember.m
length.m
num2str.m
ismembertol.m
File: annotate_AttractorLandscape.m
strcmp.m
length.m
num2str.m
floor.m
ismembertol.m
ismember.m
isempty.m
scatter3.m
numel.m
File: addToggleAnnotationMenu.m
isempty.m
File: addPlotModificationOptionsMenu.m
numel.m
num2str.m
Folder: Toolbox\Visualize Results\ Attractor Landscape \Supplementary Function
File: togglePlotVisibility.m
strcmp.m
strrep.m
File: togglePlotColor.m
colormap.m
File: toggleAnnotations.m
strcmp.m
strrep.m
numel.m
File: save_StateSpace.m
isempty.m
strrep.m
mkdir.m
num2cell.m
horzcat.m
size.m
fullfile.m
vertcat.m
File: plot_ProbabilityLandscape.m
zlabel.m
strcmp.m
find.m
cellfun.m
isempty.m
File: plot_PotentialEnergyLandscape.m
log.m
max.m
min.m
zlabel.m
find.m
cellfun.m
isempty.m
File: plot_BasinSizeLandscape.m
zeros.m
size.m
ismember.m
strcmp.m
find.m
cellfun.m
isempty.m
File: plot_AttractorLandscape.m
strcmp.m
max.m
min.m
sqrt.m
size.m
meshgrid.m
length.m
griddata.m
surfc.m
zeros.m
vertcat.m
randperm.m
reshape.m
set.m
colormap.m
xlabel.m
ylabel.m
uicontextmenu.m
getappdata.m
title.m
ismember.m
sort.m
numel.m
File: generate_SteadyStatesToolTipData.m
cell.m
numel.m
isempty.m
size.m
ismember.m
cellfun.m
num2cell.m
cellstr.m
File: generate_AttractorStateToolTipData.m
cell.m
numel.m
size.m
ismember.m
cellfun.m
num2cell.m
Folder: Toolbox\Visualize Results\ Attractor Landscape \Sammon Projection
File: StateSpaceSizeSelectionMenu.m
struct.m
nargin.m
ischar.m
varargin.m
str2func.m
setappdata.m
findall.m
set.m
get.m
delete.m
uiwait.m
warning.m
File: sammonMapping.m
nargin.m
strcmp.m
euclid.m
size.m
sum.m
eye.m
svd.m
randn.m
ones.m
fprintf.m
sqrt.m
ones.m
File: customToolTips_SammonMapping.m
datacursormode.m
set.m
get.m
updateDataCursors.m
length.m
num2str.m
ismembertol.m
cellfun.m
isempty.m
char.m
Folder: Toolbox\Visualize Results\ Attractor Landscape \ Naive Random Projection
File: naiveMapping.m
ceil.m
sqrt.m
size.m
meshgrid.m
File: groupCyclicAttractors.m
reshape.m
cell.m
size.m
cellfun.m
isempty.m
numel.m
ismember.m
find.m
num2cell.m
min.m
cell2mat.m
sort.m
distances.m
vertcat.m
File: customToolTips_NaiveMapping.m
set.m
get.m
length.m
min.m
max.m
char.m
num2str.m
Folder: Toolbox\Visualize Results\ Attractor Landscape \ Naive Random Projection\ Supplementary Functions
File: findValidPositions.m
isempty.m
ismember.m
cellfun.m
norm.m
num2cell.m
size.m
mean.m
var.m
File: findPositions.m
zeros.m

## Sheet: MATLAB Toolboxes
Folder	File	Name	Version
ToolBox	ATLANTIS.m	MATLAB	9
		Image Processing Toolbox	9.4
Analyses	GenerateStates.m	MATLAB	9
	parse_CellFateLogic.m	MATLAB	9
	generate_StatesCombinations.m	MATLAB	9
	generate_StateCombinations_randomSampling.m	MATLAB	9
	fix_NodeStates.m	MATLAB	9
	associate_CellFates.m	MATLAB	9
	ProbabilisticAnalysisMenu.m	MATLAB	9
		Image Processing Toolbox	9.4
	perform_ProbabilisticAnalysis.m	MATLAB	9
	save_ProbabilisticAnalysisResults.m	MATLAB	9
	parse_TrajectoryBounds.m	MATLAB	9
	map_Trajectory.m	MATLAB	9
	find_SteadyStateProbabilities.m	MATLAB	9
	find_StateTransitionProbabilities.m	MATLAB	9
	DeterministicAnalysisMenu.m	MATLAB	9
		Image Processing Toolbox	9.4
	perform_DeterministicAnalysis.m	MATLAB	9
	classify_Attractors.m	MATLAB	9
	summarize_AttractorActivity.m	MATLAB	9
	save_DeterministicAnalysisResults.m	MATLAB	9
	attractorFrequency.m	MATLAB	9
	deterministicEngine_RulesBased.m	MATLAB	9
	deterministicEngine_WeightsBased.m	MATLAB	9
Export Figure	ExportFigureMenu.m	MATLAB	9
	exportFigure.m	MATLAB	9
		Image Processing Toolbox	9.4
	using_hg2.m	MATLAB	9
	user_string.m	MATLAB	9
	read_write_entire_textfile.m	MATLAB	9
	print2eps.m	MATLAB	9
	print2array.m	MATLAB	9
	pdftops.m	MATLAB	9
	pdf2eps.m	MATLAB	9
	isolate_axes.m	MATLAB	9
	im2gif.m	MATLAB	9
	ghostscript.m	MATLAB	9
	fix_lines.m	MATLAB	9
	export_fig.m	MATLAB	9
		Image Processing Toolbox	9.4
	eps2pdf.m	MATLAB	9
	crop_borders.m	MATLAB	9
	copyfig.m	MATLAB	9
	append_pdfs.m	MATLAB	9
Generate Network	GenerateNetwork.m	MATLAB	9
		Image Processing Toolbox	9.4
	parse_LogicTables.m	MATLAB	9
	NetworkInputMenu2.m	MATLAB	9
		Image Processing Toolbox	9.4
	parse_NetworkFile.m	MATLAB	9
	NetworkInputMenu1.m	MATLAB	9
		Image Processing Toolbox	9.4
Modify Network	ModifyNetwork.m	MATLAB	9
		Image Processing Toolbox	9.4
	addMutations_RulesBased.m	MATLAB	9
	addMutations_WeightsBased.m	MATLAB	9
Network Properties	NetworkDataStructure.m	MATLAB	9
Sketch Network	GraphVizMenu.m	MATLAB	9
	NetworkSketchingOptions.m	MATLAB	9
	sketchGraphUsingBiograph.m	MATLAB	9
	sketchGraphUsingGraphViz.m	MATLAB	9
	addLegendsForBiograph.m	MATLAB	9
	generateDotFile.m	MATLAB	9
	toggleEdgeLabels.m	MATLAB	9
Supplementary Functions	updateGraphics.m	MATLAB	9
	uniqueCellArray.m	MATLAB	9
	sortCellArr.m	MATLAB	9
	saveMatFile.m	MATLAB	9
	restoreUImenus.m	MATLAB	9
	progressbar.m	MATLAB	9
	joinStr_CellArr.m	MATLAB	9
	isMemorySufficient.m	MATLAB	9
	generate_OutputFolderName.m	MATLAB	9
	figExportCallBack.m	MATLAB	9
	enableDisableFig.m	MATLAB	9
	enableATLANTIS.m	MATLAB	9
	decimal2binary.m	MATLAB	9
	csv2cell.m	MATLAB	9
	cell2csv.m	MATLAB	9
	binary2Decimal.m	MATLAB	9
	addContextMenuToFigure.m	MATLAB	9
Visualize Results	VisualizeResultsMenu.m	MATLAB	9
	generate_CellFateLandscape.m	MATLAB	9
		Image Processing Toolbox	9.4
	toggleBoxColors.m	MATLAB	9
	plot_CellFateLandscape.m	MATLAB	9
	generate_AttractorLandscape.m	MATLAB	9
	assembleToolTipData.m	MATLAB	9
	annotate_AttractorLandscape.m	MATLAB	9
	addToggleAnnotationMenu.m	MATLAB	9
	addPlotModificationOptionsMenu.m	MATLAB	9
	toggleSurfacePlotFaceColor.m	MATLAB	9
	togglePlotVisibility.m	MATLAB	9
	togglePlotColor.m	MATLAB	9
	togglePlotAlpha.m	MATLAB	9
	toggleAnnotations.m	MATLAB	9
	save_StateSpace.m	MATLAB	9
	plot_ProbabilityLandscape.m	MATLAB	9
		Image Processing Toolbox	9.4
	plot_PotentialEnergyLandscape.m	MATLAB	9
		Image Processing Toolbox	9.4
	plot_BasinSizeLandscape.m	MATLAB	9
		Image Processing Toolbox	9.4
	plot_AttractorLandscape.m	MATLAB	9
	generate_SteadyStatesToolTipData.m	MATLAB	9
	generate_AttractorStateToolTipData.m	MATLAB	9
	StateSpaceSizeSelectionMenu.m	MATLAB	9
	sammonMapping.m	MATLAB	9
	customToolTips_SammonMapping.m	MATLAB	9
	naiveMapping.m	MATLAB	9
	groupCyclicAttractors.m	MATLAB	9
	customToolTips_NaiveMapping.m	MATLAB	9
	findValidPositions.m	MATLAB	9
	findPositions.m	MATLAB	9

## Sheet: External Toolboxes
External ‘.m’ files/Toolboxes (Not authored by MathWorks®)
1	Export Figure (Copyright 2014: Oliver J. Woodford, Yair M. Altman)
2	cell2csv (Copyright: 2004 Sylvain Fiedler, KA)
3	csv2cell (Copyright: 2008 Arthur Hebert)
4	enableDisableFig (Copyright: 2016 Yair Altman)
5	progressbar (Copyright: 2005 Steve Hoelzer)
6	saveMatFile (Copyright: 2013 Timothy E. Holy)
7	sortCellArr (Copyright: 2007 Jeff Jackson)
8	uniqueCellArray (Copyright: 2012 Jan Simon)
9	sammonMapping (Copyright: 2007 Dr Gavin C. Cawley)
